# Supplementary material for: Multiple independent losses of the biosynthetic pathway for two tropane alkaloids in the Solanaceae family
Source: Nat Commun. 2023 Dec 20;14:8457. doi: 10.1038/s41467-023-44246-3 (PMC10730914; doi:10.1038/s41467-023-44246-3)
Supplement: Supplementary file 4 — Supplementary Data 1 [file 41467_2023_44246_MOESM4_ESM.xlsx]

## Sheet: sheet1
Supplementary Data 1 Evaluation of three species genome completeness using data set of RNA transcripts.
Species	Data set	Length type	Number	Total length	Covered by assembly (%)	With > 90% sequence in one scaffold		With > 50% sequence in one scaffold
						Number	Percentage (%)	Number	Percentage (%)
Anisodus tanguticus		>200bp	157928	345169844	87.95	131131	83.03	138795	87.88
	all	>500bp	157928	345169844	87.95	131131	83.03	138795	87.88
		>1000bp	157798	345039844	87.95	131018	83.03	138676	87.88
		>200bp	226882	240692173	99.03	212743	93.77	224387	98.9
	flo	>500bp	127672	208089246	99.85	119634	93.7	127375	99.77
		>1000bp	79025	173690072	99.95	74186	93.88	78918	99.86
		>200bp	223671	236881130	99.56	210743	94.22	222372	99.42
	stem	>500bp	126249	204959540	99.95	118591	93.93	126097	99.88
		>1000bp	78773	171349772	99.99	74171	94.16	78715	99.93
Lycium chinense	all	>200bp	274890	291493937	87.27	215525	78.4	234261	85.21
		>500bp	156777	253376501	92.99	130549	83.27	142240	90.73
		>1000bp	94950	209686195	96.45	82073	86.44	89389	94.14
	leaf	>200bp	169233	183289376	86.82	133785	79.05	144050	85.12
		>500bp	98603	160510676	91.91	82238	83.4	88691	89.94
		>1000bp	61685	134331018	95.57	53592	86.88	57716	93.57
	stem	>200bp	134836	150492645	97.62	120261	89.19	129644	96.15
		>500bp	83957	134007979	98.6	75478	89.9	81457	97.02
		>1000bp	55006	113254820	98.69	49591	90.16	53413	97.1
	fruit	>200bp	101787	86234646	92.07	84818	83.32	91987	90.37
		>500bp	57894	72264206	95.58	49890	86.17	54327	93.84
		>1000bp	32631	54008204	97.62	28799	88.26	31338	96.04
	root	>200bp	150972	173186910	95.91	132079	87.48	142349	94.29
		>500bp	92454	154357225	98.15	82647	89.39	89129	96.4
		>1000bp	60533	131584040	98.64	54565	90.14	58621	96.84
Brugmansia arborea	all	>200bp	274890	291493937	87.27	215525	78.4	234261	85.22
		>500bp	156777	253376501	92.99	130549	83.27	142240	90.72
		>1000bp	94950	209686195	96.45	82073	86.43	89389	94.14
	leaf	>200bp	154302	187444396	86.76	125298	81.2	133294	86.39
		>500bp	93508	167660925	94.54	82062	87.76	88056	94.17
		>1000bp	62370	145525809	98.19	56556	90.68	61036	97.86
	stem	>200bp	238658	225491080	70.85	152616	63.95	167656	70.25
		>500bp	112324	185589140	83.27	85047	75.72	92847	82.66
		>1000bp	66906	153886994	93.41	56932	85.09	62212	92.98
	flower	>200bp	145149	173105507	96.48	129114	88.95	139567	96.15
		>500bp	85276	153873023	98.7	77580	90.97	83901	98.38
		>1000bp	57702	134258795	99.6	52769	91.45	57323	99.34
Mandragora caulescens	stem	>200bp	173353	232219409	99.82	163966	94.58	172971	99.77
		>500bp	119556	214448389	99.98	112667	94.23	119488	99.94
		>1000bp	82853	188015055	99.99	78103	94.26	82816	99.95
	leaf	>200bp	144291	185698538	99.39	136041	94.28	143354	99.35
		>500bp	97410	170216368	99.8	91819	94.26	97186	99.77
		>1000bp	66377	147936291	99.93	62629	94.35	66305	99.89
	root	>200bp	191539	162591955	96.54	170083	88.8	184650	96.4
		>500bp	96484	132557633	99.62	88509	91.73	95982	99.47
		>1000bp	54903	103351635	99.8	51377	93.57	54773	99.76
