# Supplementary material for: Multiple independent losses of the biosynthetic pathway for two tropane alkaloids in the Solanaceae family
Source: Nat Commun. 2023 Dec 20;14:8457. doi: 10.1038/s41467-023-44246-3 (PMC10730914; doi:10.1038/s41467-023-44246-3)
Supplement: Supplementary file 6 — Source Data [file 41467_2023_44246_MOESM6_ESM.xlsx]

## Sheet: Figure 2a
Figure 2a The raw TPM value of Hyoscyamine and scopolamine (HS) biosynthetic genes in tissues of A. tanguticus, B. arborea, and M. caulescens.
A. tanguticus
Gene ID	Gene Name	Root	Sec_root	Stem	Leaf
AtaChr5g1390	PMT	0.195609	10.4683	0.0818923	0.158423
AtaChr3g649	MPO	1.86047	3.42797	2.05778	0.646786
AtaChr12g263	PYKS	0.573756	7.75556	0.106898	0.0553423
AtaChr2g336	CYP82M3	2.54972	5.76231	0.135307	0.429765
AtaChr2g337	TRI	0.61862	3.32959	0.100003	0.0371048
AtaChr18g134	AT4	0.618437	1.26542	3.23866	4.94512
AtaChr16g1010	PPAR	0	2.80724	1.51781	1.22132
AtaChr18g942	UGT1	3.03615	3.64888	2.67492	0.341321
AtaChr3g1981	LS	2.58543	4.52787	0.0638121	0
AtaChr10g1741	CYP80F1	0	2.21549	0	0
AtaChr12g474	HDH	6.71167	7.52211	5.44677	4.4618
AtaChr3g637	H6H	2.5979	4.67576	0	0
B. arborea
Gene ID	Gene Name	Root	Sec_root	Stem	Leaf
BarChr09g1710	PMT	1.84603	2.37846	0	0
BarChr09g740	MPO	0.205449	1.03225	0.032736	0.898405
BarChr05g1915	PYKS	1.47523	2.2715	0.0455791	0.549403
BarChr10g386	CYP82M3	3.04839	5.15248	0	0
BarChr10g390	TRI	3.82653	4.94053	2.1516	2.23642
BarChr10g389	TRI	0.60897	0.326451	3.87014	5.05698
BarChr10g387	TRI	1.70825	1.24508	3.41447	4.91055
BarChr10g388	TRI	2.30922	2.26814	4.25217	5.55574
BarChr10g1996	AT4	0.404729	0.791284	2.35374	6.71609
BarChr06g1470	PPAR	0.301873	0.621808	1.62138	0
BarChr08g415	UGT1	2.90339	2.73231	3.61664	0.87533
BarChr06g839	LS	4.14562	4.71306	4.15835	4.93572
BarChr07g2126	CYP80F1	4.93061	5.83807	0.0970233	0.0488369
BarChr05g1654	HDH	4.12564	5.76304	0.917415	0.161693
BarChr09g574	H6H	6.70511	5.98188	5.72825	7.21308
M. caulescens
Gene ID	Gene Name	Root	Sec_root	Stem	Leaf
Mca.ptg000001l.1317	PMT	0.304692	5.18581	3.3682	0.0593321
Mca.ptg000007l.1066	MPO	3.67888	4.00608	2.86995	2.7089
Mca.ptg000002l.629	PYKS	1.69611	3.13456	2.37653	1.18484
Mca.ptg000012l.395	CYP82M3	6.79506	7.27869	5.5692	1.00338
Mca.ptg000004l.1050	TRI	0.345136	3.06839	1.57442	0.0521124
Mca.ptg000013l.1625	AT4	1.50609	1.17533	1.58503	4.10729
Mca.ptg000026l.1003	PPAR	0.0692486	0.148813	0.917105	0.581732
Mca.ptg000029l.173	UGT1	3.75452	4.51104	4.02758	4.18744
Mca.ptg000015l.360	LS	1.99409	2.80036	3.17408	3.97545
Mca.ptg000004l.290	CYP80F1	0.0456246	2.34086	0.114277	0
Mca.ptg000002l.738	HDH	0.0545419	1.32155	1.27886	0.147751
Mca.ptg000001l.322	H6H	8.14422	8.74191	8.93815	1.17029

## Sheet: Figure 5c,d,e,f
Figure 5d The evaluation of enzymatic kinetics on five wild-type TRIs by catalytic efficiency (Kcat / Km) values
							Unpaired t test with Welch's correctiont, two-tailed, P value, 95% confidence interval and the signifiant for Figure 5d and Figure 5e
AtTRI	BaTRI	McTRI	LcTRI	StTRI				p value	95% confidence interval	Significant at the level of P<0.05 ?	P value summary
1.46538	5.7395	67.2908	0.245426	0			AtTRI vs LcTRI	0.0009	"-1.480 to -1.131"	yes	***
1.576	5.84517	53.6147	0.243532	0			BaTRI vs LcTRI	0.0013	"-6.182 to -4.545"	yes	**
1.59744	5.22904	63.4806	0.23411	0			McTRI vs LcTRI	0.0044	"-78.75 to -43.69"	yes	**
							BaTRI V109A vs BaTRI	0.0002	"3.808 to 5.170"	yes	***
							BaTRI V167L vs BaTRI	0.0013	"4.228 to 5.842"	yes	**
Figure 5e The evaluation of enzymatic kinetics on five mutants by catalytic efficiency (Kcat / Km) values
StTRI A109V,L167V	StTRI A109V,V155L,L167V,A201G	BaTRI V109A	BaTRI V167L	BaTRI V109A,V167L
9.17259	38.0625	1.10505	0.601525	0
15.319	35.6929	1.29266	0.572906	0
12.7629	34.1403	0.948353	0.534902	0
Figure 5c The McTRI, LcTRI, StTRI, StTRI A109V,L167V, StTRI QM-StTRI A109V,V155L,L167V,A201G were amplified through PCR and cloned into pMD19-T and sequenced. Subsequently, it was ligated into the protein expression vector pET28a through the restriction enzyme cleavage sites BamHI and SacI. The AtTRI, BaTRI, BaTRI V109A , BaTRI V167L and BaTRI V109A,V167L were were amplified through PCR and homol…
StTRI QM: StTRI A109V,L167V
StTRI DM: StTRI A109V,V155L,L167V,A201G
Figure 5f The BaLS and AtLS were amplified through PCR and cloned into pMD19-T and sequenced. Subsequently, it was ligated into the plant expression vector pEAQ-HT through the restriction enzyme cleavage sites AgeI and XhoI

## Sheet: Figure 6
Figure 6a The BaPPAR, McPPAR and PiPPAR were amplified through PCR and cloned into pMD19-T and sequenced. Subsequently, it was ligated into the protein expression vector pET28a through the restriction enzyme cleavage sites BamHI and SacI.
Figure 6bThe InHDH, ItHDH, AtHDH, McHDH, BaHDH, AtCYP80F1 and BaCYP80F1 were amplified through PCR and cloned into pMD19-T and sequenced. Subsequently, it was ligated into the plant expression vector pEAQ-HT through the restriction enzyme cleavage sites AgeI and XhoI. McCYP80F1 and McHDH were were amplified through PCR and homologously recombined into pEAQ-HT using OK Clon DNA Ligation technology…
Figure 6c The McH6H and LcH6H were amplified through PCR and cloned into pMD19-T and sequenced. Subsequently, it was ligated into the protein expression vector pET28a through the restriction enzyme cleavage sites BamHI and SacI or SalI.

## Sheet: Suppl. Figure 10
Suppl. Figure 10 The statistics of single-copy, multiple-copy, unique, other and total orthologs using OrthoMCL software in 12 species
Type	Cucumis sativus	Brugmansia arborea	Lycium chinense	Mimulus guttata	Nicotiana attenuata	Oryza sativa	Petunia axillaris	Anisodus tanguticus	Solanum melongena	Solanum tuberosum	Vitis vinifera	M. caulescens
Single_copy_orthologs	4376	3251	2745	3686	3062	4118	3018	1038	3311	3010	4013	2202
Multiple_copy_orthologs	6104	9289	11775	8053	9667	6935	9949	18673	9041	10331	7153	11405
Unique_paralogs	1291	1859	8800	4149	2809	5432	1773	1481	2915	2667	2530	335
Other_orthologs	6878	14484	23534	8745	16002	2867	14339	19782	15061	18114	9853	13224
Unclustered_genes	1182	3464	8092	2326	2033	8015	3543	5631	5287	6487	1649	2027

## Sheet: Suppl. Figure 11
Suppl. Figure 11 All raw data presented in Venn diagram for shared orthologous gene families in A. tanguticus, L. chinense, B. arborea and M. caulescens.
A. tanguticus	B. arborea	M. caulescens	L. chinense
cluster1	cluster1000	cluster1000	cluster1
cluster1000	cluster10000	cluster10000	cluster10
cluster10000	cluster10001	cluster10001	cluster1000
cluster10001	cluster10002	cluster10002	cluster10000
cluster10002	cluster10003	cluster10003	cluster10001
cluster10003	cluster10004	cluster10004	cluster10002
cluster10004	cluster10005	cluster10005	cluster10003
cluster10005	cluster10006	cluster10006	cluster10004
cluster10006	cluster10007	cluster10007	cluster10005
cluster10007	cluster10008	cluster10008	cluster10008
cluster10008	cluster10009	cluster10009	cluster10009
cluster10009	cluster1001	cluster1001	cluster1001
cluster1001	cluster10010	cluster10010	cluster10010
cluster10010	cluster10011	cluster10011	cluster10011
cluster10011	cluster10012	cluster10012	cluster10012
cluster10012	cluster10013	cluster10013	cluster10013
cluster10013	cluster10015	cluster10015	cluster10015
cluster10015	cluster10016	cluster10016	cluster10016
cluster10016	cluster10017	cluster10017	cluster10017
cluster10017	cluster10018	cluster10018	cluster10018
cluster10018	cluster10019	cluster10019	cluster10019
cluster10019	cluster1002	cluster1002	cluster1002
cluster1002	cluster10020	cluster10020	cluster10020
cluster10020	cluster10021	cluster10021	cluster10021
cluster10021	cluster10022	cluster10022	cluster10022
cluster10022	cluster10023	cluster10023	cluster10023
cluster10023	cluster10024	cluster10024	cluster10024
cluster10024	cluster10025	cluster10025	cluster10025
cluster10025	cluster10026	cluster10026	cluster10026
cluster10026	cluster10027	cluster10027	cluster10027
cluster10027	cluster10028	cluster10028	cluster10028
cluster10028	cluster10029	cluster10029	cluster10029
cluster10029	cluster1003	cluster1003	cluster1003
cluster1003	cluster10030	cluster10030	cluster10030
cluster10030	cluster10031	cluster10031	cluster10031
cluster10031	cluster10032	cluster10032	cluster10032
cluster10032	cluster10033	cluster10033	cluster10033
cluster10033	cluster10034	cluster10034	cluster10034
cluster10034	cluster10035	cluster10035	cluster10035
cluster10035	cluster10036	cluster10036	cluster10036
cluster10036	cluster10037	cluster10037	cluster10037
cluster10037	cluster10038	cluster10038	cluster10038
cluster10038	cluster10039	cluster10039	cluster10039
cluster10039	cluster1004	cluster1004	cluster1004
cluster1004	cluster10040	cluster10040	cluster10040
cluster10040	cluster10041	cluster10041	cluster10041
cluster10041	cluster10042	cluster10042	cluster10042
cluster10042	cluster10043	cluster10043	cluster10043
cluster10043	cluster10044	cluster10044	cluster10044
cluster10044	cluster10045	cluster10045	cluster10045
cluster10045	cluster10047	cluster10046	cluster10046
cluster10046	cluster10048	cluster10047	cluster10047
cluster10047	cluster10049	cluster10048	cluster10048
cluster10048	cluster1005	cluster10049	cluster10049
cluster10049	cluster10050	cluster1005	cluster1005
cluster1005	cluster10051	cluster10050	cluster10050
cluster10050	cluster10052	cluster10051	cluster10052
cluster10051	cluster10053	cluster10053	cluster10053
cluster10052	cluster10054	cluster10054	cluster10054
cluster10053	cluster10055	cluster10055	cluster10055
cluster10054	cluster10056	cluster10056	cluster10056
cluster10055	cluster10057	cluster10057	cluster10057
cluster10056	cluster10058	cluster10058	cluster10058
cluster10057	cluster10059	cluster10059	cluster10059
cluster10058	cluster1006	cluster1006	cluster1006
cluster10059	cluster10060	cluster10060	cluster10060
cluster1006	cluster10061	cluster10061	cluster10061
cluster10060	cluster10062	cluster10062	cluster10062
cluster10061	cluster10063	cluster10064	cluster10063
cluster10062	cluster10064	cluster10065	cluster10064
cluster10063	cluster10065	cluster10066	cluster10065
cluster10064	cluster10066	cluster10067	cluster10066
cluster10065	cluster10067	cluster10068	cluster10067
cluster10066	cluster10068	cluster10069	cluster10068
cluster10067	cluster10069	cluster1007	cluster10069
cluster10068	cluster1007	cluster10070	cluster1007
cluster10069	cluster10070	cluster10071	cluster10070
cluster1007	cluster10071	cluster10072	cluster10071
cluster10070	cluster10072	cluster10073	cluster10072
cluster10072	cluster10073	cluster10074	cluster10073
cluster10073	cluster10074	cluster10075	cluster10074
cluster10074	cluster10075	cluster10076	cluster10075
cluster10075	cluster10076	cluster10078	cluster10076
cluster10076	cluster10078	cluster10079	cluster10078
cluster10078	cluster10079	cluster1008	cluster10079
cluster10079	cluster1008	cluster10080	cluster1008
cluster1008	cluster10080	cluster10081	cluster10080
cluster10080	cluster10081	cluster10082	cluster10081
cluster10081	cluster10082	cluster10083	cluster10082
cluster10082	cluster10083	cluster10084	cluster10083
cluster10083	cluster10084	cluster10085	cluster10084
cluster10084	cluster10085	cluster10086	cluster10085
cluster10086	cluster10086	cluster10087	cluster10086
cluster10087	cluster10087	cluster10088	cluster10087
cluster10088	cluster10088	cluster10089	cluster10088
cluster10089	cluster10089	cluster1009	cluster10089
cluster1009	cluster1009	cluster10091	cluster1009
cluster10091	cluster10091	cluster10092	cluster10091
cluster10092	cluster10092	cluster10093	cluster10092
cluster10093	cluster10093	cluster10094	cluster10094
cluster10094	cluster10094	cluster10095	cluster10096
cluster10095	cluster10095	cluster10096	cluster10097
cluster10096	cluster10096	cluster10097	cluster10098
cluster10097	cluster10097	cluster10098	cluster10099
cluster10098	cluster10098	cluster10099	cluster101
cluster10099	cluster10099	cluster101	cluster1010
cluster101	cluster101	cluster10100	cluster10100
cluster1010	cluster10100	cluster10101	cluster10101
cluster10100	cluster10101	cluster10102	cluster10102
cluster10101	cluster10102	cluster10103	cluster10103
cluster10102	cluster10103	cluster10104	cluster10104
cluster10103	cluster10104	cluster10105	cluster10105
cluster10104	cluster10105	cluster10106	cluster10106
cluster10105	cluster10106	cluster10107	cluster10107
cluster10106	cluster10107	cluster10108	cluster10108
cluster10107	cluster10108	cluster10109	cluster10109
cluster10108	cluster10109	cluster1011	cluster1011
cluster10109	cluster1011	cluster10110	cluster10110
cluster1011	cluster10110	cluster10112	cluster10111
cluster10110	cluster10111	cluster10113	cluster10112
cluster10111	cluster10112	cluster10114	cluster10113
cluster10112	cluster10113	cluster10115	cluster10114
cluster10113	cluster10114	cluster10116	cluster10115
cluster10114	cluster10115	cluster10117	cluster10116
cluster10115	cluster10116	cluster10118	cluster10117
cluster10116	cluster10117	cluster1012	cluster10118
cluster10117	cluster10118	cluster10120	cluster1012
cluster10118	cluster1012	cluster10121	cluster10120
cluster1012	cluster10120	cluster10123	cluster10121
cluster10120	cluster10121	cluster10125	cluster10123
cluster10121	cluster10123	cluster10126	cluster10124
cluster10123	cluster10124	cluster10127	cluster10125
cluster10124	cluster10125	cluster1013	cluster10126
cluster10125	cluster10126	cluster10131	cluster10127
cluster10126	cluster10127	cluster10132	cluster10128
cluster10127	cluster10129	cluster10134	cluster1013
cluster1013	cluster1013	cluster10135	cluster10131
cluster10131	cluster10130	cluster10136	cluster10132
cluster10132	cluster10131	cluster10137	cluster10133
cluster10134	cluster10132	cluster10138	cluster10134
cluster10135	cluster10133	cluster10139	cluster10135
cluster10136	cluster10134	cluster1014	cluster10136
cluster10137	cluster10135	cluster10140	cluster10137
cluster10138	cluster10136	cluster10142	cluster10138
cluster1014	cluster10137	cluster10144	cluster1014
cluster10140	cluster10138	cluster10145	cluster10140
cluster10141	cluster10139	cluster10146	cluster10141
cluster10142	cluster1014	cluster10147	cluster10142
cluster10144	cluster10140	cluster10148	cluster10143
cluster10145	cluster10141	cluster10149	cluster10144
cluster10146	cluster10142	cluster1015	cluster10145
cluster10147	cluster10143	cluster10150	cluster10146
cluster10148	cluster10144	cluster10152	cluster10147
cluster10149	cluster10145	cluster10153	cluster10148
cluster1015	cluster10146	cluster10154	cluster10149
cluster10150	cluster10147	cluster10156	cluster1015
cluster10151	cluster10148	cluster10157	cluster10150
cluster10152	cluster10149	cluster10158	cluster10151
cluster10153	cluster1015	cluster10159	cluster10152
cluster10154	cluster10150	cluster1016	cluster10153
cluster10155	cluster10152	cluster10160	cluster10154
cluster10156	cluster10153	cluster10161	cluster10155
cluster10157	cluster10154	cluster10162	cluster10156
cluster10159	cluster10155	cluster10163	cluster10157
cluster1016	cluster10156	cluster10164	cluster10158
cluster10160	cluster10157	cluster10166	cluster10159
cluster10161	cluster10158	cluster10168	cluster1016
cluster10162	cluster10159	cluster10169	cluster10160
cluster10163	cluster1016	cluster1017	cluster10161
cluster10164	cluster10160	cluster10171	cluster10162
cluster10165	cluster10161	cluster10172	cluster10163
cluster10166	cluster10162	cluster10173	cluster10164
cluster10168	cluster10163	cluster10175	cluster10166
cluster10169	cluster10164	cluster1018	cluster10167
cluster1017	cluster10165	cluster10180	cluster10168
cluster10171	cluster10166	cluster10181	cluster10169
cluster10172	cluster10167	cluster10182	cluster1017
cluster10173	cluster10168	cluster10183	cluster10171
cluster10174	cluster10169	cluster10184	cluster10172
cluster10175	cluster1017	cluster1019	cluster10173
cluster10178	cluster10171	cluster10198	cluster10175
cluster10179	cluster10172	cluster1020	cluster10176
cluster1018	cluster10173	cluster1021	cluster10177
cluster10180	cluster10174	cluster10211	cluster10178
cluster10181	cluster10175	cluster10212	cluster10179
cluster10182	cluster10176	cluster10215	cluster1018
cluster10183	cluster10178	cluster1022	cluster10180
cluster10184	cluster10179	cluster1023	cluster10181
cluster10185	cluster1018	cluster10230	cluster10182
cluster1019	cluster10180	cluster10231	cluster10183
cluster10190	cluster10181	cluster10232	cluster10184
cluster10195	cluster10182	cluster10233	cluster10185
cluster10196	cluster10183	cluster10234	cluster10186
cluster10198	cluster10185	cluster10235	cluster10187
cluster1020	cluster1019	cluster10236	cluster10188
cluster10201	cluster1020	cluster10237	cluster10189
cluster10206	cluster1022	cluster10238	cluster1019
cluster1021	cluster1023	cluster10239	cluster10190
cluster10211	cluster10230	cluster1024	cluster10191
cluster10212	cluster10231	cluster10240	cluster10193
cluster1022	cluster10232	cluster10241	cluster10194
cluster1023	cluster10233	cluster10242	cluster10195
cluster10230	cluster10234	cluster10243	cluster10196
cluster10231	cluster10235	cluster10244	cluster10197
cluster10232	cluster10236	cluster10245	cluster10198
cluster10233	cluster10237	cluster10246	cluster10199
cluster10234	cluster10238	cluster10247	cluster102
cluster10235	cluster10239	cluster10248	cluster1020
cluster10236	cluster1024	cluster10249	cluster10200
cluster10237	cluster10240	cluster1025	cluster10201
cluster10238	cluster10241	cluster10250	cluster10202
cluster10239	cluster10242	cluster10251	cluster10203
cluster1024	cluster10243	cluster10252	cluster10204
cluster10240	cluster10244	cluster10253	cluster10205
cluster10241	cluster10245	cluster10254	cluster10206
cluster10242	cluster10246	cluster10255	cluster10207
cluster10243	cluster10247	cluster10257	cluster10208
cluster10244	cluster10248	cluster10258	cluster10209
cluster10245	cluster10249	cluster10259	cluster1021
cluster10246	cluster1025	cluster1026	cluster10210
cluster10247	cluster10250	cluster10260	cluster10211
cluster10248	cluster10251	cluster10261	cluster10212
cluster10249	cluster10252	cluster10262	cluster10214
cluster1025	cluster10253	cluster10263	cluster10215
cluster10250	cluster10254	cluster10264	cluster1022
cluster10251	cluster10255	cluster10265	cluster1023
cluster10252	cluster10256	cluster10266	cluster10230
cluster10253	cluster10257	cluster10267	cluster10231
cluster10254	cluster10258	cluster10268	cluster10232
cluster10255	cluster10259	cluster10269	cluster10233
cluster10256	cluster1026	cluster1027	cluster10234
cluster10257	cluster10260	cluster10270	cluster10235
cluster10258	cluster10261	cluster10271	cluster10236
cluster10259	cluster10262	cluster10272	cluster10237
cluster1026	cluster10263	cluster10273	cluster10238
cluster10260	cluster10264	cluster10274	cluster10239
cluster10261	cluster10265	cluster10275	cluster1024
cluster10262	cluster10266	cluster10276	cluster10240
cluster10263	cluster10267	cluster10277	cluster10241
cluster10264	cluster10268	cluster10278	cluster10242
cluster10265	cluster10269	cluster10279	cluster10243
cluster10266	cluster1027	cluster1028	cluster10244
cluster10267	cluster10270	cluster10280	cluster10245
cluster10268	cluster10271	cluster10281	cluster10246
cluster10269	cluster10272	cluster10282	cluster10247
cluster1027	cluster10273	cluster10283	cluster10248
cluster10270	cluster10274	cluster10284	cluster10249
cluster10271	cluster10275	cluster10285	cluster1025
cluster10272	cluster10276	cluster10286	cluster10250
cluster10273	cluster10277	cluster10287	cluster10251
cluster10274	cluster10278	cluster10288	cluster10252
cluster10275	cluster10279	cluster10289	cluster10253
cluster10276	cluster1028	cluster1029	cluster10254
cluster10277	cluster10280	cluster10290	cluster10255
cluster10278	cluster10281	cluster10291	cluster10256
cluster10279	cluster10283	cluster10292	cluster10257
cluster1028	cluster10284	cluster10293	cluster10258
cluster10280	cluster10285	cluster10294	cluster10259
cluster10281	cluster10286	cluster10296	cluster1026
cluster10282	cluster10287	cluster10297	cluster10260
cluster10283	cluster10288	cluster10298	cluster10261
cluster10284	cluster10289	cluster10299	cluster10262
cluster10285	cluster1029	cluster103	cluster10263
cluster10286	cluster10290	cluster1030	cluster10264
cluster10287	cluster10291	cluster10300	cluster10265
cluster10288	cluster10292	cluster10301	cluster10266
cluster10289	cluster10293	cluster10302	cluster10267
cluster1029	cluster10294	cluster10303	cluster10268
cluster10290	cluster10296	cluster10304	cluster10269
cluster10291	cluster10297	cluster10305	cluster1027
cluster10292	cluster10298	cluster10306	cluster10270
cluster10293	cluster10299	cluster10307	cluster10271
cluster10294	cluster103	cluster10308	cluster10272
cluster10296	cluster1030	cluster10309	cluster10273
cluster10297	cluster10300	cluster1031	cluster10274
cluster10298	cluster10301	cluster10310	cluster10276
cluster10299	cluster10302	cluster10311	cluster10277
cluster103	cluster10303	cluster10312	cluster10278
cluster1030	cluster10304	cluster10313	cluster10279
cluster10300	cluster10305	cluster10314	cluster1028
cluster10301	cluster10306	cluster10316	cluster10280
cluster10302	cluster10307	cluster10317	cluster10281
cluster10303	cluster10308	cluster10318	cluster10283
cluster10305	cluster10309	cluster10319	cluster10284
cluster10306	cluster1031	cluster1032	cluster10285
cluster10307	cluster10310	cluster10320	cluster10286
cluster10308	cluster10311	cluster10321	cluster10287
cluster10309	cluster10312	cluster10322	cluster10288
cluster1031	cluster10313	cluster10323	cluster1029
cluster10310	cluster10314	cluster10324	cluster10290
cluster10311	cluster10315	cluster10325	cluster10291
cluster10312	cluster10316	cluster10327	cluster10292
cluster10313	cluster10317	cluster10328	cluster10294
cluster10314	cluster10318	cluster10329	cluster10295
cluster10315	cluster10319	cluster1033	cluster10296
cluster10316	cluster1032	cluster10330	cluster10297
cluster10317	cluster10320	cluster10331	cluster10298
cluster10318	cluster10321	cluster10332	cluster10299
cluster10319	cluster10322	cluster10333	cluster103
cluster1032	cluster10323	cluster10334	cluster1030
cluster10320	cluster10324	cluster10335	cluster10300
cluster10321	cluster10325	cluster10336	cluster10301
cluster10322	cluster10327	cluster10337	cluster10302
cluster10323	cluster10328	cluster10338	cluster10303
cluster10324	cluster10329	cluster10339	cluster10304
cluster10325	cluster1033	cluster1034	cluster10305
cluster10326	cluster10330	cluster10340	cluster10306
cluster10327	cluster10331	cluster10341	cluster10307
cluster10328	cluster10332	cluster10342	cluster10308
cluster10329	cluster10333	cluster10343	cluster10309
cluster1033	cluster10334	cluster10344	cluster1031
cluster10330	cluster10335	cluster10345	cluster10310
cluster10331	cluster10336	cluster10346	cluster10311
cluster10332	cluster10337	cluster10347	cluster10312
cluster10333	cluster10338	cluster10348	cluster10313
cluster10334	cluster10339	cluster10349	cluster10314
cluster10335	cluster1034	cluster1035	cluster10315
cluster10336	cluster10340	cluster10350	cluster10316
cluster10337	cluster10341	cluster10351	cluster10318
cluster10338	cluster10342	cluster10352	cluster10319
cluster10339	cluster10343	cluster10353	cluster1032
cluster1034	cluster10344	cluster10354	cluster10320
cluster10340	cluster10345	cluster10355	cluster10321
cluster10341	cluster10346	cluster10356	cluster10322
cluster10342	cluster10347	cluster10357	cluster10323
cluster10343	cluster10348	cluster10358	cluster10324
cluster10344	cluster10349	cluster10359	cluster10325
cluster10345	cluster1035	cluster1036	cluster10326
cluster10346	cluster10350	cluster10360	cluster10327
cluster10347	cluster10351	cluster10361	cluster10328
cluster10348	cluster10352	cluster10362	cluster10329
cluster10349	cluster10353	cluster10363	cluster1033
cluster1035	cluster10354	cluster10365	cluster10330
cluster10350	cluster10355	cluster10366	cluster10331
cluster10351	cluster10356	cluster10367	cluster10332
cluster10353	cluster10357	cluster10368	cluster10333
cluster10354	cluster10358	cluster10369	cluster10334
cluster10355	cluster10359	cluster1037	cluster10335
cluster10356	cluster1036	cluster10370	cluster10336
cluster10357	cluster10360	cluster10372	cluster10337
cluster10358	cluster10361	cluster10373	cluster10338
cluster10359	cluster10362	cluster10374	cluster10339
cluster1036	cluster10363	cluster10375	cluster1034
cluster10360	cluster10364	cluster10376	cluster10340
cluster10361	cluster10365	cluster10377	cluster10341
cluster10362	cluster10366	cluster10379	cluster10342
cluster10363	cluster10367	cluster1038	cluster10343
cluster10364	cluster10368	cluster10380	cluster10345
cluster10365	cluster10369	cluster10381	cluster10346
cluster10366	cluster1037	cluster10382	cluster10347
cluster10367	cluster10370	cluster10383	cluster10348
cluster10368	cluster10372	cluster10384	cluster10349
cluster10369	cluster10373	cluster10385	cluster1035
cluster1037	cluster10374	cluster10386	cluster10350
cluster10370	cluster10375	cluster10387	cluster10351
cluster10372	cluster10376	cluster10388	cluster10352
cluster10373	cluster10377	cluster10389	cluster10353
cluster10374	cluster10378	cluster1039	cluster10354
cluster10375	cluster10379	cluster10390	cluster10355
cluster10376	cluster1038	cluster10391	cluster10356
cluster10377	cluster10380	cluster10392	cluster10357
cluster10378	cluster10381	cluster10393	cluster10358
cluster10379	cluster10382	cluster10394	cluster10359
cluster1038	cluster10383	cluster10397	cluster1036
cluster10380	cluster10384	cluster10398	cluster10360
cluster10381	cluster10385	cluster10399	cluster10361
cluster10382	cluster10386	cluster104	cluster10362
cluster10383	cluster10387	cluster1040	cluster10363
cluster10384	cluster10388	cluster10400	cluster10364
cluster10385	cluster10389	cluster10401	cluster10365
cluster10386	cluster1039	cluster10402	cluster10366
cluster10387	cluster10390	cluster10403	cluster10367
cluster10388	cluster10391	cluster10404	cluster10368
cluster10389	cluster10392	cluster10405	cluster10369
cluster1039	cluster10393	cluster10406	cluster1037
cluster10390	cluster10394	cluster10407	cluster10370
cluster10391	cluster10396	cluster10408	cluster10372
cluster10392	cluster10397	cluster10409	cluster10373
cluster10393	cluster10398	cluster1041	cluster10374
cluster10394	cluster10399	cluster10410	cluster10375
cluster10395	cluster104	cluster10411	cluster10376
cluster10397	cluster1040	cluster10412	cluster10377
cluster10398	cluster10400	cluster10413	cluster10378
cluster10399	cluster10401	cluster10414	cluster10379
cluster104	cluster10402	cluster10415	cluster1038
cluster1040	cluster10403	cluster10416	cluster10380
cluster10400	cluster10404	cluster10417	cluster10381
cluster10401	cluster10405	cluster10418	cluster10382
cluster10402	cluster10406	cluster10419	cluster10383
cluster10403	cluster10407	cluster1042	cluster10385
cluster10404	cluster10408	cluster10420	cluster10386
cluster10405	cluster10409	cluster10421	cluster10387
cluster10406	cluster1041	cluster10422	cluster10388
cluster10407	cluster10410	cluster10423	cluster10389
cluster10408	cluster10411	cluster10424	cluster1039
cluster10409	cluster10412	cluster10425	cluster10390
cluster1041	cluster10413	cluster10426	cluster10391
cluster10410	cluster10414	cluster10427	cluster10392
cluster10411	cluster10415	cluster10428	cluster10393
cluster10412	cluster10416	cluster10429	cluster10394
cluster10413	cluster10417	cluster1043	cluster10395
cluster10414	cluster10419	cluster10430	cluster10396
cluster10415	cluster1042	cluster10431	cluster10397
cluster10416	cluster10420	cluster10432	cluster10398
cluster10417	cluster10421	cluster10433	cluster10399
cluster10418	cluster10422	cluster10434	cluster104
cluster10419	cluster10423	cluster10435	cluster1040
cluster1042	cluster10424	cluster10436	cluster10400
cluster10420	cluster10425	cluster10437	cluster10401
cluster10421	cluster10426	cluster10438	cluster10402
cluster10422	cluster10427	cluster10439	cluster10403
cluster10423	cluster10428	cluster1044	cluster10404
cluster10424	cluster10429	cluster10440	cluster10405
cluster10425	cluster1043	cluster10441	cluster10406
cluster10426	cluster10430	cluster10442	cluster10407
cluster10427	cluster10431	cluster10443	cluster10408
cluster10428	cluster10432	cluster10444	cluster10409
cluster10429	cluster10433	cluster10445	cluster1041
cluster1043	cluster10434	cluster10446	cluster10410
cluster10430	cluster10435	cluster10447	cluster10411
cluster10431	cluster10436	cluster10448	cluster10412
cluster10432	cluster10437	cluster10449	cluster10413
cluster10433	cluster10438	cluster10450	cluster10414
cluster10434	cluster10439	cluster10451	cluster10415
cluster10435	cluster1044	cluster10452	cluster10416
cluster10436	cluster10440	cluster10453	cluster10417
cluster10437	cluster10441	cluster10454	cluster10418
cluster10438	cluster10442	cluster10455	cluster10419
cluster10439	cluster10443	cluster10456	cluster1042
cluster1044	cluster10444	cluster10457	cluster10420
cluster10440	cluster10445	cluster10458	cluster10421
cluster10441	cluster10446	cluster10459	cluster10422
cluster10442	cluster10447	cluster1046	cluster10423
cluster10443	cluster10448	cluster10460	cluster10424
cluster10444	cluster10449	cluster10461	cluster10425
cluster10445	cluster1045	cluster10462	cluster10426
cluster10446	cluster10450	cluster10463	cluster10428
cluster10447	cluster10451	cluster10464	cluster10429
cluster10448	cluster10453	cluster10465	cluster1043
cluster10449	cluster10454	cluster10466	cluster10430
cluster1045	cluster10455	cluster10467	cluster10431
cluster10450	cluster10456	cluster10468	cluster10432
cluster10451	cluster10457	cluster10469	cluster10433
cluster10452	cluster10458	cluster1047	cluster10434
cluster10453	cluster10459	cluster10470	cluster10435
cluster10454	cluster1046	cluster10471	cluster10436
cluster10455	cluster10460	cluster10472	cluster10437
cluster10456	cluster10461	cluster10473	cluster10438
cluster10457	cluster10462	cluster10474	cluster10439
cluster10458	cluster10463	cluster10475	cluster1044
cluster10459	cluster10464	cluster10476	cluster10440
cluster1046	cluster10465	cluster10477	cluster10441
cluster10460	cluster10466	cluster10478	cluster10442
cluster10461	cluster10467	cluster10479	cluster10443
cluster10462	cluster10468	cluster1048	cluster10444
cluster10463	cluster10469	cluster10480	cluster10445
cluster10464	cluster1047	cluster10481	cluster10446
cluster10465	cluster10470	cluster10482	cluster10447
cluster10466	cluster10471	cluster10483	cluster10448
cluster10467	cluster10472	cluster10484	cluster10449
cluster10468	cluster10473	cluster10485	cluster1045
cluster10469	cluster10474	cluster10486	cluster10450
cluster1047	cluster10475	cluster10487	cluster10451
cluster10470	cluster10476	cluster10488	cluster10452
cluster10471	cluster10477	cluster10489	cluster10453
cluster10472	cluster10478	cluster10490	cluster10454
cluster10473	cluster10479	cluster10491	cluster10455
cluster10474	cluster1048	cluster10492	cluster10456
cluster10475	cluster10480	cluster10493	cluster10457
cluster10476	cluster10481	cluster10494	cluster10458
cluster10477	cluster10482	cluster10495	cluster10459
cluster10478	cluster10483	cluster10496	cluster1046
cluster10479	cluster10484	cluster10497	cluster10460
cluster1048	cluster10485	cluster10498	cluster10461
cluster10480	cluster10486	cluster10499	cluster10462
cluster10481	cluster10487	cluster1050	cluster10463
cluster10482	cluster10488	cluster10500	cluster10464
cluster10483	cluster10489	cluster10501	cluster10465
cluster10484	cluster1049	cluster10502	cluster10466
cluster10485	cluster10490	cluster10503	cluster10467
cluster10486	cluster10491	cluster10504	cluster10468
cluster10487	cluster10492	cluster10505	cluster10469
cluster10488	cluster10493	cluster10506	cluster1047
cluster10489	cluster10494	cluster10507	cluster10470
cluster1049	cluster10495	cluster10508	cluster10471
cluster10490	cluster10496	cluster10509	cluster10472
cluster10491	cluster10497	cluster1051	cluster10473
cluster10492	cluster10498	cluster10510	cluster10474
cluster10493	cluster10499	cluster10511	cluster10475
cluster10494	cluster1050	cluster10512	cluster10476
cluster10495	cluster10500	cluster10513	cluster10477
cluster10496	cluster10501	cluster10514	cluster10478
cluster10497	cluster10502	cluster10515	cluster10479
cluster10498	cluster10503	cluster10516	cluster1048
cluster10499	cluster10504	cluster10517	cluster10480
cluster105	cluster10505	cluster10518	cluster10481
cluster1050	cluster10506	cluster10519	cluster10482
cluster10500	cluster10507	cluster1052	cluster10483
cluster10501	cluster10508	cluster10520	cluster10484
cluster10502	cluster10509	cluster10521	cluster10485
cluster10503	cluster1051	cluster10522	cluster10486
cluster10504	cluster10510	cluster10523	cluster10487
cluster10505	cluster10511	cluster10524	cluster10488
cluster10506	cluster10512	cluster10525	cluster10489
cluster10507	cluster10513	cluster10527	cluster1049
cluster10508	cluster10514	cluster10529	cluster10490
cluster10509	cluster10515	cluster1053	cluster10491
cluster1051	cluster10516	cluster10530	cluster10492
cluster10510	cluster10517	cluster10531	cluster10493
cluster10511	cluster10518	cluster10532	cluster10494
cluster10512	cluster10519	cluster10533	cluster10495
cluster10513	cluster1052	cluster10534	cluster10496
cluster10514	cluster10520	cluster10535	cluster10497
cluster10515	cluster10521	cluster10536	cluster10498
cluster10516	cluster10522	cluster10537	cluster10499
cluster10517	cluster10523	cluster10538	cluster105
cluster10518	cluster10524	cluster10539	cluster1050
cluster10519	cluster10525	cluster1054	cluster10500
cluster1052	cluster10526	cluster10541	cluster10501
cluster10520	cluster10527	cluster10542	cluster10502
cluster10521	cluster10528	cluster10543	cluster10503
cluster10522	cluster10529	cluster10544	cluster10504
cluster10523	cluster1053	cluster10545	cluster10505
cluster10524	cluster10530	cluster10546	cluster10506
cluster10525	cluster10531	cluster10547	cluster10507
cluster10527	cluster10532	cluster10548	cluster10508
cluster10528	cluster10533	cluster10549	cluster10509
cluster10529	cluster10534	cluster1055	cluster1051
cluster1053	cluster10535	cluster10550	cluster10510
cluster10530	cluster10536	cluster10551	cluster10511
cluster10531	cluster10537	cluster10552	cluster10512
cluster10532	cluster10538	cluster10553	cluster10513
cluster10533	cluster10539	cluster10555	cluster10514
cluster10534	cluster1054	cluster10556	cluster10515
cluster10535	cluster10540	cluster10557	cluster10516
cluster10536	cluster10541	cluster10558	cluster10517
cluster10537	cluster10542	cluster10559	cluster10518
cluster10538	cluster10543	cluster1056	cluster10519
cluster10539	cluster10544	cluster10560	cluster1052
cluster1054	cluster10545	cluster10561	cluster10520
cluster10540	cluster10546	cluster10562	cluster10521
cluster10541	cluster10547	cluster10563	cluster10522
cluster10542	cluster10548	cluster10564	cluster10523
cluster10543	cluster10549	cluster10565	cluster10524
cluster10544	cluster1055	cluster10566	cluster10525
cluster10545	cluster10550	cluster10567	cluster10527
cluster10546	cluster10551	cluster10568	cluster10528
cluster10547	cluster10552	cluster10569	cluster10529
cluster10548	cluster10553	cluster1057	cluster1053
cluster10549	cluster10554	cluster10570	cluster10530
cluster1055	cluster10555	cluster10571	cluster10531
cluster10550	cluster10557	cluster10573	cluster10532
cluster10551	cluster10558	cluster10574	cluster10533
cluster10552	cluster10559	cluster10575	cluster10534
cluster10553	cluster1056	cluster10576	cluster10535
cluster10554	cluster10560	cluster10577	cluster10536
cluster10555	cluster10561	cluster10578	cluster10537
cluster10556	cluster10562	cluster10579	cluster10538
cluster10557	cluster10563	cluster1058	cluster10539
cluster10558	cluster10564	cluster10580	cluster1054
cluster10559	cluster10565	cluster10581	cluster10540
cluster1056	cluster10566	cluster10582	cluster10541
cluster10560	cluster10567	cluster10583	cluster10542
cluster10561	cluster10568	cluster10584	cluster10543
cluster10562	cluster10569	cluster10585	cluster10544
cluster10563	cluster1057	cluster10586	cluster10545
cluster10564	cluster10570	cluster10587	cluster10546
cluster10565	cluster10571	cluster10588	cluster10547
cluster10566	cluster10572	cluster10589	cluster10548
cluster10567	cluster10573	cluster1059	cluster10549
cluster10568	cluster10574	cluster10590	cluster1055
cluster10569	cluster10575	cluster10591	cluster10550
cluster1057	cluster10576	cluster10592	cluster10552
cluster10570	cluster10577	cluster10593	cluster10553
cluster10571	cluster10578	cluster10594	cluster10554
cluster10572	cluster10579	cluster10595	cluster10555
cluster10573	cluster1058	cluster10596	cluster10556
cluster10574	cluster10580	cluster10597	cluster10557
cluster10575	cluster10581	cluster10598	cluster10558
cluster10576	cluster10582	cluster10599	cluster10559
cluster10577	cluster10583	cluster1060	cluster1056
cluster10578	cluster10584	cluster10600	cluster10560
cluster10579	cluster10585	cluster10601	cluster10561
cluster1058	cluster10586	cluster10602	cluster10562
cluster10580	cluster10587	cluster10603	cluster10564
cluster10581	cluster10588	cluster10604	cluster10565
cluster10582	cluster10589	cluster10605	cluster10566
cluster10583	cluster1059	cluster10606	cluster10567
cluster10584	cluster10590	cluster10607	cluster10568
cluster10585	cluster10591	cluster10608	cluster10569
cluster10586	cluster10592	cluster1061	cluster1057
cluster10587	cluster10593	cluster10610	cluster10570
cluster10588	cluster10594	cluster10611	cluster10571
cluster10589	cluster10595	cluster10612	cluster10572
cluster1059	cluster10596	cluster10613	cluster10573
cluster10590	cluster10597	cluster10614	cluster10574
cluster10591	cluster10598	cluster10615	cluster10575
cluster10592	cluster1060	cluster10616	cluster10576
cluster10593	cluster10600	cluster10617	cluster10577
cluster10594	cluster10601	cluster10618	cluster10578
cluster10595	cluster10602	cluster10619	cluster10579
cluster10596	cluster10603	cluster1062	cluster1058
cluster10597	cluster10604	cluster10620	cluster10580
cluster10598	cluster10605	cluster10621	cluster10581
cluster10599	cluster10606	cluster10622	cluster10582
cluster106	cluster10607	cluster10623	cluster10583
cluster1060	cluster10608	cluster10624	cluster10584
cluster10600	cluster1061	cluster10625	cluster10585
cluster10601	cluster10610	cluster10626	cluster10586
cluster10602	cluster10611	cluster10627	cluster10587
cluster10603	cluster10612	cluster10628	cluster10588
cluster10604	cluster10613	cluster10629	cluster10589
cluster10605	cluster10614	cluster1063	cluster1059
cluster10606	cluster10615	cluster10630	cluster10590
cluster10607	cluster10616	cluster10631	cluster10591
cluster10608	cluster10617	cluster10632	cluster10593
cluster1061	cluster10618	cluster10633	cluster10594
cluster10610	cluster10619	cluster10634	cluster10595
cluster10611	cluster1062	cluster10635	cluster10596
cluster10612	cluster10620	cluster10636	cluster10597
cluster10613	cluster10621	cluster10637	cluster10598
cluster10614	cluster10622	cluster10638	cluster10599
cluster10615	cluster10623	cluster10639	cluster106
cluster10616	cluster10624	cluster1064	cluster1060
cluster10617	cluster10625	cluster10640	cluster10600
cluster10618	cluster10626	cluster10641	cluster10601
cluster10619	cluster10627	cluster10642	cluster10602
cluster1062	cluster10628	cluster10643	cluster10603
cluster10620	cluster10629	cluster10644	cluster10604
cluster10621	cluster1063	cluster10645	cluster10605
cluster10622	cluster10630	cluster10646	cluster10606
cluster10623	cluster10631	cluster10647	cluster10607
cluster10624	cluster10632	cluster10648	cluster10608
cluster10625	cluster10633	cluster1065	cluster1061
cluster10626	cluster10634	cluster10650	cluster10610
cluster10627	cluster10635	cluster10652	cluster10611
cluster10628	cluster10636	cluster10653	cluster10612
cluster10629	cluster10637	cluster10654	cluster10613
cluster1063	cluster10638	cluster10655	cluster10614
cluster10630	cluster10639	cluster10657	cluster10615
cluster10631	cluster1064	cluster10658	cluster10616
cluster10632	cluster10640	cluster10659	cluster10617
cluster10633	cluster10641	cluster1066	cluster10619
cluster10634	cluster10642	cluster10660	cluster1062
cluster10635	cluster10643	cluster10661	cluster10620
cluster10636	cluster10644	cluster10662	cluster10621
cluster10637	cluster10645	cluster10664	cluster10622
cluster10638	cluster10646	cluster10665	cluster10623
cluster10639	cluster10647	cluster10666	cluster10624
cluster1064	cluster10648	cluster10667	cluster10626
cluster10640	cluster10649	cluster10668	cluster10627
cluster10641	cluster1065	cluster10669	cluster10628
cluster10642	cluster10650	cluster1067	cluster10629
cluster10643	cluster10651	cluster10670	cluster1063
cluster10644	cluster10652	cluster10671	cluster10630
cluster10645	cluster10653	cluster10672	cluster10631
cluster10646	cluster10654	cluster10673	cluster10632
cluster10647	cluster10655	cluster10674	cluster10633
cluster10648	cluster10656	cluster10675	cluster10634
cluster1065	cluster10657	cluster10676	cluster10635
cluster10650	cluster10658	cluster10677	cluster10636
cluster10651	cluster10659	cluster10678	cluster10637
cluster10652	cluster1066	cluster10679	cluster10638
cluster10653	cluster10660	cluster1068	cluster10639
cluster10654	cluster10661	cluster10680	cluster1064
cluster10655	cluster10662	cluster10681	cluster10640
cluster10656	cluster10664	cluster10682	cluster10641
cluster10657	cluster10665	cluster10683	cluster10642
cluster10658	cluster10666	cluster10684	cluster10643
cluster10659	cluster10667	cluster10685	cluster10644
cluster1066	cluster10668	cluster10686	cluster10645
cluster10660	cluster10669	cluster10687	cluster10646
cluster10661	cluster1067	cluster10688	cluster10647
cluster10662	cluster10670	cluster10689	cluster10648
cluster10664	cluster10671	cluster1069	cluster10649
cluster10665	cluster10672	cluster10690	cluster1065
cluster10666	cluster10673	cluster10691	cluster10650
cluster10667	cluster10674	cluster10692	cluster10651
cluster10668	cluster10675	cluster10693	cluster10653
cluster10669	cluster10676	cluster10694	cluster10654
cluster10670	cluster10677	cluster10695	cluster10655
cluster10671	cluster10678	cluster10696	cluster10656
cluster10672	cluster10679	cluster10697	cluster10657
cluster10673	cluster1068	cluster10698	cluster10658
cluster10674	cluster10680	cluster10699	cluster10659
cluster10675	cluster10681	cluster1070	cluster1066
cluster10676	cluster10682	cluster10700	cluster10661
cluster10677	cluster10683	cluster10701	cluster10662
cluster10678	cluster10684	cluster10702	cluster10663
cluster10679	cluster10685	cluster10703	cluster10664
cluster1068	cluster10686	cluster10704	cluster10665
cluster10680	cluster10687	cluster10705	cluster10666
cluster10681	cluster10688	cluster10706	cluster10668
cluster10682	cluster10689	cluster10707	cluster10669
cluster10683	cluster1069	cluster10708	cluster1067
cluster10684	cluster10690	cluster10709	cluster10670
cluster10685	cluster10691	cluster1071	cluster10671
cluster10686	cluster10692	cluster10710	cluster10672
cluster10687	cluster10693	cluster10711	cluster10673
cluster10688	cluster10694	cluster10712	cluster10674
cluster10689	cluster10695	cluster10713	cluster10675
cluster1069	cluster10696	cluster10714	cluster10676
cluster10690	cluster10697	cluster10715	cluster10677
cluster10691	cluster10698	cluster10716	cluster10678
cluster10692	cluster10699	cluster10717	cluster10679
cluster10693	cluster1070	cluster10718	cluster1068
cluster10694	cluster10700	cluster10719	cluster10680
cluster10695	cluster10701	cluster1072	cluster10681
cluster10696	cluster10702	cluster10720	cluster10682
cluster10697	cluster10703	cluster10721	cluster10684
cluster10698	cluster10704	cluster10722	cluster10685
cluster10699	cluster10705	cluster10723	cluster10686
cluster107	cluster10706	cluster10724	cluster10687
cluster1070	cluster10707	cluster10725	cluster10688
cluster10700	cluster10708	cluster10726	cluster10689
cluster10701	cluster10709	cluster10727	cluster1069
cluster10702	cluster1071	cluster10728	cluster10690
cluster10703	cluster10710	cluster10729	cluster10691
cluster10704	cluster10711	cluster1073	cluster10692
cluster10705	cluster10712	cluster10730	cluster10693
cluster10706	cluster10713	cluster10731	cluster10694
cluster10707	cluster10714	cluster10732	cluster10695
cluster10708	cluster10715	cluster10733	cluster10696
cluster10709	cluster10716	cluster10734	cluster10697
cluster1071	cluster10717	cluster10735	cluster10698
cluster10710	cluster10718	cluster10736	cluster10699
cluster10711	cluster10719	cluster10737	cluster107
cluster10712	cluster1072	cluster10738	cluster1070
cluster10713	cluster10720	cluster10739	cluster10700
cluster10714	cluster10721	cluster1074	cluster10701
cluster10715	cluster10722	cluster10740	cluster10702
cluster10716	cluster10723	cluster10741	cluster10703
cluster10717	cluster10724	cluster10742	cluster10704
cluster10718	cluster10725	cluster10744	cluster10706
cluster10719	cluster10726	cluster10745	cluster10707
cluster1072	cluster10727	cluster10747	cluster10708
cluster10720	cluster10728	cluster10748	cluster10709
cluster10721	cluster10729	cluster1075	cluster1071
cluster10722	cluster1073	cluster10750	cluster10710
cluster10723	cluster10730	cluster10751	cluster10711
cluster10724	cluster10731	cluster10752	cluster10712
cluster10725	cluster10732	cluster10753	cluster10713
cluster10726	cluster10733	cluster10754	cluster10714
cluster10727	cluster10734	cluster10755	cluster10715
cluster10728	cluster10735	cluster10756	cluster10716
cluster10729	cluster10736	cluster10757	cluster10718
cluster1073	cluster10737	cluster10758	cluster10719
cluster10730	cluster10738	cluster10759	cluster1072
cluster10731	cluster10739	cluster1076	cluster10720
cluster10732	cluster1074	cluster10760	cluster10721
cluster10733	cluster10740	cluster10761	cluster10722
cluster10734	cluster10741	cluster10762	cluster10723
cluster10735	cluster10742	cluster10763	cluster10724
cluster10736	cluster10743	cluster10764	cluster10725
cluster10737	cluster10744	cluster10765	cluster10726
cluster10738	cluster10745	cluster10766	cluster10727
cluster10739	cluster10746	cluster10767	cluster10728
cluster1074	cluster10747	cluster10769	cluster10729
cluster10740	cluster10748	cluster1077	cluster1073
cluster10741	cluster1075	cluster10770	cluster10730
cluster10742	cluster10750	cluster10771	cluster10731
cluster10743	cluster10751	cluster10772	cluster10732
cluster10744	cluster10752	cluster10773	cluster10733
cluster10745	cluster10753	cluster10775	cluster10734
cluster10746	cluster10754	cluster10777	cluster10735
cluster10747	cluster10755	cluster10778	cluster10736
cluster10748	cluster10756	cluster10779	cluster10737
cluster10749	cluster10757	cluster1078	cluster10738
cluster1075	cluster10759	cluster10780	cluster10739
cluster10751	cluster1076	cluster10781	cluster1074
cluster10752	cluster10760	cluster10782	cluster10740
cluster10753	cluster10761	cluster10783	cluster10741
cluster10754	cluster10762	cluster10784	cluster10742
cluster10755	cluster10763	cluster10785	cluster10743
cluster10756	cluster10764	cluster10786	cluster10744
cluster10757	cluster10765	cluster10787	cluster10745
cluster10758	cluster10766	cluster10788	cluster10746
cluster10759	cluster10767	cluster10789	cluster10747
cluster1076	cluster10768	cluster1079	cluster10748
cluster10760	cluster10769	cluster10791	cluster10749
cluster10761	cluster1077	cluster10792	cluster1075
cluster10762	cluster10770	cluster10793	cluster10750
cluster10764	cluster10771	cluster10794	cluster10751
cluster10765	cluster10772	cluster10795	cluster10752
cluster10766	cluster10773	cluster10796	cluster10753
cluster10767	cluster10775	cluster10797	cluster10754
cluster10768	cluster10776	cluster10798	cluster10755
cluster10769	cluster10777	cluster10799	cluster10756
cluster1077	cluster10778	cluster1080	cluster10757
cluster10770	cluster10779	cluster10800	cluster10758
cluster10771	cluster1078	cluster10801	cluster10759
cluster10772	cluster10780	cluster10803	cluster1076
cluster10773	cluster10781	cluster10804	cluster10760
cluster10774	cluster10782	cluster10806	cluster10761
cluster10775	cluster10783	cluster10807	cluster10762
cluster10776	cluster10784	cluster10808	cluster10763
cluster10777	cluster10785	cluster10809	cluster10764
cluster10778	cluster10786	cluster1081	cluster10765
cluster10779	cluster10787	cluster10810	cluster10766
cluster1078	cluster10788	cluster10811	cluster10767
cluster10780	cluster10789	cluster10812	cluster10768
cluster10781	cluster1079	cluster10813	cluster10769
cluster10782	cluster10791	cluster10814	cluster1077
cluster10783	cluster10792	cluster10815	cluster10770
cluster10784	cluster10793	cluster10816	cluster10771
cluster10785	cluster10794	cluster10817	cluster10772
cluster10786	cluster10795	cluster10818	cluster10773
cluster10787	cluster10797	cluster10819	cluster10774
cluster10788	cluster10798	cluster1082	cluster10775
cluster10789	cluster10799	cluster10820	cluster10776
cluster1079	cluster1080	cluster10821	cluster10777
cluster10791	cluster10800	cluster10822	cluster10778
cluster10792	cluster10801	cluster10823	cluster10779
cluster10793	cluster10803	cluster10824	cluster1078
cluster10794	cluster10804	cluster10825	cluster10780
cluster10795	cluster10806	cluster10826	cluster10781
cluster10796	cluster10807	cluster10827	cluster10782
cluster10797	cluster10808	cluster10828	cluster10783
cluster10798	cluster10809	cluster10829	cluster10784
cluster10799	cluster1081	cluster1083	cluster10786
cluster1080	cluster10810	cluster10830	cluster10787
cluster10800	cluster10811	cluster10831	cluster10788
cluster10801	cluster10812	cluster10832	cluster10789
cluster10803	cluster10813	cluster10833	cluster1079
cluster10804	cluster10814	cluster10834	cluster10791
cluster10806	cluster10815	cluster10835	cluster10792
cluster10807	cluster10816	cluster10836	cluster10793
cluster10808	cluster10817	cluster10837	cluster10794
cluster10809	cluster10818	cluster10838	cluster10795
cluster1081	cluster1082	cluster10839	cluster10796
cluster10810	cluster10820	cluster1084	cluster10797
cluster10811	cluster10821	cluster10840	cluster10798
cluster10812	cluster10822	cluster10841	cluster10799
cluster10813	cluster10823	cluster10842	cluster1080
cluster10814	cluster10824	cluster10843	cluster10800
cluster10815	cluster10825	cluster10844	cluster10801
cluster10816	cluster10826	cluster10845	cluster10803
cluster10817	cluster10827	cluster10846	cluster10804
cluster10818	cluster10828	cluster10847	cluster10806
cluster10819	cluster10829	cluster10848	cluster10807
cluster1082	cluster1083	cluster10849	cluster10808
cluster10820	cluster10830	cluster1085	cluster10809
cluster10821	cluster10831	cluster10850	cluster1081
cluster10822	cluster10832	cluster10851	cluster10810
cluster10823	cluster10833	cluster10852	cluster10811
cluster10824	cluster10834	cluster10853	cluster10812
cluster10825	cluster10835	cluster10854	cluster10813
cluster10826	cluster10836	cluster10855	cluster10814
cluster10827	cluster10837	cluster10856	cluster10815
cluster10828	cluster10838	cluster10857	cluster10816
cluster10829	cluster10839	cluster10858	cluster10817
cluster1083	cluster1084	cluster10859	cluster10818
cluster10830	cluster10840	cluster1086	cluster10819
cluster10831	cluster10841	cluster10860	cluster1082
cluster10832	cluster10842	cluster10861	cluster10820
cluster10833	cluster10843	cluster10862	cluster10821
cluster10834	cluster10844	cluster10863	cluster10822
cluster10835	cluster10845	cluster10864	cluster10823
cluster10836	cluster10846	cluster10866	cluster10824
cluster10837	cluster10847	cluster10867	cluster10825
cluster10838	cluster10848	cluster10868	cluster10826
cluster10839	cluster10849	cluster10869	cluster10827
cluster1084	cluster1085	cluster1087	cluster10828
cluster10840	cluster10850	cluster10870	cluster10829
cluster10841	cluster10851	cluster10871	cluster1083
cluster10842	cluster10852	cluster10872	cluster10830
cluster10843	cluster10853	cluster10873	cluster10831
cluster10844	cluster10854	cluster10874	cluster10832
cluster10845	cluster10855	cluster10875	cluster10833
cluster10846	cluster10856	cluster10876	cluster10834
cluster10847	cluster10857	cluster10877	cluster10835
cluster10848	cluster10858	cluster10878	cluster10837
cluster10849	cluster10859	cluster10879	cluster10838
cluster1085	cluster1086	cluster1088	cluster10839
cluster10850	cluster10860	cluster10880	cluster1084
cluster10851	cluster10861	cluster10881	cluster10840
cluster10852	cluster10862	cluster10882	cluster10841
cluster10853	cluster10863	cluster10883	cluster10842
cluster10854	cluster10864	cluster10884	cluster10843
cluster10855	cluster10865	cluster10885	cluster10844
cluster10856	cluster10866	cluster10886	cluster10845
cluster10857	cluster10867	cluster10887	cluster10846
cluster10858	cluster10868	cluster10888	cluster10847
cluster10859	cluster10869	cluster10889	cluster10848
cluster1086	cluster1087	cluster10890	cluster1085
cluster10860	cluster10870	cluster10891	cluster10850
cluster10861	cluster10871	cluster10892	cluster10851
cluster10862	cluster10872	cluster10893	cluster10852
cluster10863	cluster10873	cluster10895	cluster10853
cluster10864	cluster10874	cluster10896	cluster10854
cluster10865	cluster10875	cluster10897	cluster10855
cluster10866	cluster10876	cluster10898	cluster10856
cluster10867	cluster10877	cluster10899	cluster10857
cluster10868	cluster10878	cluster109	cluster10858
cluster10869	cluster10879	cluster1090	cluster10859
cluster1087	cluster1088	cluster10900	cluster1086
cluster10870	cluster10880	cluster10901	cluster10860
cluster10871	cluster10882	cluster10902	cluster10861
cluster10872	cluster10883	cluster10903	cluster10862
cluster10873	cluster10884	cluster10904	cluster10863
cluster10874	cluster10885	cluster10905	cluster10864
cluster10875	cluster10886	cluster10906	cluster10865
cluster10876	cluster10887	cluster10907	cluster10866
cluster10877	cluster10888	cluster10908	cluster10867
cluster10878	cluster10889	cluster10909	cluster10868
cluster10879	cluster1089	cluster1091	cluster10869
cluster1088	cluster10890	cluster10910	cluster1087
cluster10880	cluster10891	cluster10911	cluster10870
cluster10881	cluster10892	cluster10912	cluster10872
cluster10882	cluster10893	cluster10914	cluster10873
cluster10883	cluster10894	cluster10915	cluster10874
cluster10885	cluster10895	cluster10916	cluster10875
cluster10887	cluster10896	cluster10917	cluster10876
cluster10888	cluster10897	cluster10918	cluster10877
cluster10889	cluster10898	cluster10919	cluster10878
cluster1089	cluster10899	cluster1092	cluster10879
cluster10890	cluster109	cluster10920	cluster1088
cluster10891	cluster1090	cluster10921	cluster10880
cluster10892	cluster10900	cluster10922	cluster10881
cluster10893	cluster10901	cluster10923	cluster10882
cluster10894	cluster10902	cluster10924	cluster10883
cluster10895	cluster10903	cluster10925	cluster10884
cluster10896	cluster10904	cluster10926	cluster10885
cluster10897	cluster10905	cluster10927	cluster10886
cluster10898	cluster10906	cluster10928	cluster10888
cluster10899	cluster10907	cluster1093	cluster10889
cluster109	cluster10908	cluster10930	cluster1089
cluster1090	cluster10909	cluster10931	cluster10890
cluster10900	cluster1091	cluster10932	cluster10891
cluster10901	cluster10910	cluster10933	cluster10892
cluster10902	cluster10911	cluster10934	cluster10893
cluster10903	cluster10912	cluster10935	cluster10894
cluster10904	cluster10913	cluster10936	cluster10895
cluster10905	cluster10914	cluster10937	cluster10896
cluster10906	cluster10915	cluster10938	cluster10897
cluster10907	cluster10916	cluster10939	cluster10898
cluster10908	cluster10917	cluster1094	cluster10899
cluster10909	cluster10918	cluster10940	cluster109
cluster1091	cluster10919	cluster10941	cluster1090
cluster10910	cluster1092	cluster10942	cluster10900
cluster10911	cluster10920	cluster10943	cluster10901
cluster10912	cluster10921	cluster10944	cluster10902
cluster10913	cluster10922	cluster10945	cluster10903
cluster10914	cluster10923	cluster10946	cluster10904
cluster10915	cluster10924	cluster10947	cluster10905
cluster10916	cluster10925	cluster10948	cluster10906
cluster10917	cluster10926	cluster10949	cluster10907
cluster10918	cluster10927	cluster1095	cluster10908
cluster10919	cluster10928	cluster10950	cluster10909
cluster1092	cluster1093	cluster10951	cluster1091
cluster10920	cluster10930	cluster10952	cluster10910
cluster10921	cluster10931	cluster10954	cluster10911
cluster10922	cluster10932	cluster10955	cluster10912
cluster10923	cluster10933	cluster10956	cluster10913
cluster10924	cluster10934	cluster10957	cluster10914
cluster10925	cluster10935	cluster10959	cluster10915
cluster10926	cluster10936	cluster1096	cluster10916
cluster10927	cluster10937	cluster10960	cluster10917
cluster10928	cluster10938	cluster10961	cluster10918
cluster10929	cluster10939	cluster10962	cluster10919
cluster1093	cluster1094	cluster10963	cluster1092
cluster10930	cluster10940	cluster10964	cluster10920
cluster10931	cluster10941	cluster10965	cluster10921
cluster10932	cluster10942	cluster10966	cluster10922
cluster10933	cluster10943	cluster10967	cluster10923
cluster10934	cluster10944	cluster10968	cluster10924
cluster10935	cluster10945	cluster10969	cluster10925
cluster10936	cluster10946	cluster1097	cluster10926
cluster10937	cluster10947	cluster10970	cluster10927
cluster10938	cluster10948	cluster10971	cluster10928
cluster10939	cluster10949	cluster10972	cluster10929
cluster1094	cluster1095	cluster10973	cluster1093
cluster10940	cluster10950	cluster10974	cluster10930
cluster10941	cluster10951	cluster10975	cluster10931
cluster10942	cluster10952	cluster10976	cluster10932
cluster10943	cluster10953	cluster10977	cluster10933
cluster10944	cluster10954	cluster10978	cluster10934
cluster10945	cluster10955	cluster10979	cluster10935
cluster10946	cluster10956	cluster1098	cluster10936
cluster10947	cluster10957	cluster10980	cluster10937
cluster10948	cluster10958	cluster10981	cluster10938
cluster10949	cluster10959	cluster10982	cluster10939
cluster1095	cluster1096	cluster10983	cluster1094
cluster10950	cluster10960	cluster10984	cluster10941
cluster10951	cluster10961	cluster10985	cluster10942
cluster10952	cluster10962	cluster10986	cluster10943
cluster10953	cluster10963	cluster10987	cluster10944
cluster10954	cluster10964	cluster10988	cluster10945
cluster10955	cluster10965	cluster10989	cluster10946
cluster10956	cluster10966	cluster1099	cluster10947
cluster10957	cluster10967	cluster10990	cluster10949
cluster10958	cluster10968	cluster10991	cluster1095
cluster10959	cluster10969	cluster10992	cluster10950
cluster1096	cluster1097	cluster10993	cluster10951
cluster10960	cluster10970	cluster10994	cluster10952
cluster10961	cluster10971	cluster10995	cluster10953
cluster10962	cluster10972	cluster10996	cluster10954
cluster10963	cluster10973	cluster10997	cluster10955
cluster10964	cluster10974	cluster10998	cluster10956
cluster10965	cluster10975	cluster10999	cluster10957
cluster10966	cluster10976	cluster1100	cluster10958
cluster10967	cluster10977	cluster11000	cluster10959
cluster10968	cluster10978	cluster11002	cluster1096
cluster10969	cluster10979	cluster11003	cluster10960
cluster1097	cluster1098	cluster11004	cluster10961
cluster10970	cluster10980	cluster11005	cluster10962
cluster10971	cluster10981	cluster11006	cluster10963
cluster10972	cluster10982	cluster11007	cluster10964
cluster10973	cluster10983	cluster11008	cluster10965
cluster10974	cluster10984	cluster11009	cluster10967
cluster10975	cluster10985	cluster1101	cluster10968
cluster10976	cluster10986	cluster11010	cluster10969
cluster10977	cluster10987	cluster11011	cluster1097
cluster10978	cluster10988	cluster11012	cluster10970
cluster10979	cluster10989	cluster11013	cluster10971
cluster1098	cluster1099	cluster11014	cluster10972
cluster10980	cluster10990	cluster11015	cluster10973
cluster10981	cluster10991	cluster11017	cluster10974
cluster10982	cluster10992	cluster11018	cluster10975
cluster10983	cluster10993	cluster11019	cluster10976
cluster10984	cluster10995	cluster1102	cluster10977
cluster10985	cluster10996	cluster11020	cluster10978
cluster10986	cluster10997	cluster11021	cluster10979
cluster10987	cluster10998	cluster11022	cluster1098
cluster10988	cluster10999	cluster11023	cluster10980
cluster10989	cluster11	cluster11024	cluster10981
cluster1099	cluster110	cluster11025	cluster10982
cluster10990	cluster1100	cluster11026	cluster10983
cluster10991	cluster11000	cluster11027	cluster10984
cluster10992	cluster11001	cluster11028	cluster10985
cluster10993	cluster11002	cluster11029	cluster10987
cluster10994	cluster11003	cluster1103	cluster10988
cluster10995	cluster11004	cluster11030	cluster10989
cluster10996	cluster11005	cluster11031	cluster1099
cluster10997	cluster11006	cluster11033	cluster10990
cluster10998	cluster11007	cluster11034	cluster10991
cluster10999	cluster11008	cluster11035	cluster10992
cluster11	cluster11009	cluster11036	cluster10993
cluster1100	cluster1101	cluster11037	cluster10994
cluster11000	cluster11010	cluster11038	cluster10995
cluster11001	cluster11011	cluster11039	cluster10996
cluster11002	cluster11012	cluster1104	cluster10997
cluster11003	cluster11013	cluster11040	cluster10998
cluster11004	cluster11014	cluster11041	cluster10999
cluster11005	cluster11015	cluster11042	cluster11
cluster11006	cluster11017	cluster11043	cluster110
cluster11007	cluster11018	cluster11044	cluster1100
cluster11008	cluster11019	cluster11045	cluster11000
cluster11009	cluster1102	cluster11046	cluster11001
cluster1101	cluster11020	cluster11047	cluster11002
cluster11010	cluster11021	cluster11048	cluster11003
cluster11011	cluster11022	cluster11049	cluster11004
cluster11012	cluster11023	cluster1105	cluster11005
cluster11013	cluster11024	cluster11050	cluster11006
cluster11014	cluster11025	cluster11051	cluster11007
cluster11015	cluster11026	cluster11052	cluster11008
cluster11016	cluster11027	cluster11053	cluster11009
cluster11017	cluster11028	cluster11054	cluster1101
cluster11018	cluster11029	cluster11055	cluster11010
cluster11019	cluster1103	cluster11056	cluster11011
cluster1102	cluster11030	cluster11057	cluster11012
cluster11020	cluster11033	cluster11058	cluster11013
cluster11021	cluster11034	cluster11059	cluster11014
cluster11022	cluster11035	cluster1106	cluster11015
cluster11023	cluster11036	cluster11060	cluster11016
cluster11024	cluster11037	cluster11061	cluster11017
cluster11025	cluster11038	cluster11062	cluster11018
cluster11026	cluster11039	cluster11063	cluster11019
cluster11027	cluster1104	cluster11064	cluster1102
cluster11028	cluster11040	cluster11065	cluster11020
cluster11029	cluster11041	cluster11066	cluster11021
cluster1103	cluster11042	cluster11067	cluster11022
cluster11030	cluster11043	cluster11068	cluster11023
cluster11031	cluster11044	cluster11069	cluster11024
cluster11033	cluster11045	cluster1107	cluster11025
cluster11034	cluster11046	cluster11070	cluster11026
cluster11035	cluster11047	cluster11071	cluster11027
cluster11036	cluster11048	cluster11072	cluster11028
cluster11037	cluster11049	cluster11073	cluster11029
cluster11038	cluster1105	cluster11074	cluster1103
cluster11039	cluster11050	cluster11075	cluster11030
cluster1104	cluster11051	cluster11076	cluster11031
cluster11040	cluster11052	cluster11077	cluster11032
cluster11041	cluster11053	cluster11078	cluster11033
cluster11042	cluster11054	cluster11079	cluster11034
cluster11043	cluster11055	cluster1108	cluster11035
cluster11044	cluster11056	cluster11080	cluster11036
cluster11045	cluster11057	cluster11081	cluster11037
cluster11046	cluster11058	cluster11082	cluster11038
cluster11047	cluster11059	cluster11084	cluster11039
cluster11048	cluster1106	cluster11085	cluster1104
cluster11049	cluster11061	cluster11086	cluster11040
cluster1105	cluster11062	cluster11087	cluster11041
cluster11050	cluster11063	cluster11088	cluster11042
cluster11051	cluster11064	cluster11089	cluster11043
cluster11052	cluster11065	cluster1109	cluster11044
cluster11053	cluster11066	cluster11090	cluster11045
cluster11054	cluster11067	cluster11091	cluster11046
cluster11055	cluster11068	cluster11093	cluster11047
cluster11056	cluster11069	cluster11094	cluster11048
cluster11057	cluster1107	cluster11095	cluster11049
cluster11058	cluster11070	cluster11096	cluster1105
cluster11059	cluster11071	cluster11097	cluster11050
cluster1106	cluster11072	cluster11098	cluster11051
cluster11060	cluster11073	cluster11099	cluster11052
cluster11061	cluster11074	cluster111	cluster11053
cluster11062	cluster11075	cluster1110	cluster11054
cluster11063	cluster11076	cluster11101	cluster11055
cluster11064	cluster11077	cluster11102	cluster11056
cluster11065	cluster11078	cluster11103	cluster11057
cluster11066	cluster11079	cluster11104	cluster11058
cluster11067	cluster1108	cluster11105	cluster11059
cluster11068	cluster11080	cluster11106	cluster1106
cluster11069	cluster11081	cluster11107	cluster11060
cluster1107	cluster11082	cluster11108	cluster11061
cluster11070	cluster11083	cluster11109	cluster11062
cluster11071	cluster11084	cluster1111	cluster11063
cluster11072	cluster11085	cluster11110	cluster11064
cluster11073	cluster11086	cluster11111	cluster11065
cluster11074	cluster11087	cluster11112	cluster11066
cluster11075	cluster11088	cluster11113	cluster11067
cluster11076	cluster11089	cluster11114	cluster11068
cluster11077	cluster1109	cluster11116	cluster11069
cluster11078	cluster11090	cluster11117	cluster1107
cluster11079	cluster11091	cluster11118	cluster11070
cluster1108	cluster11093	cluster11119	cluster11071
cluster11080	cluster11094	cluster1112	cluster11072
cluster11081	cluster11095	cluster11120	cluster11073
cluster11082	cluster11096	cluster11121	cluster11074
cluster11084	cluster11097	cluster11122	cluster11075
cluster11085	cluster11098	cluster11123	cluster11076
cluster11086	cluster11099	cluster11124	cluster11077
cluster11087	cluster111	cluster11126	cluster11078
cluster11088	cluster1110	cluster11127	cluster11079
cluster11089	cluster11100	cluster11128	cluster1108
cluster1109	cluster11101	cluster11129	cluster11080
cluster11090	cluster11102	cluster1113	cluster11081
cluster11091	cluster11103	cluster11130	cluster11082
cluster11093	cluster11104	cluster11131	cluster11083
cluster11094	cluster11105	cluster11132	cluster11084
cluster11095	cluster11106	cluster11133	cluster11085
cluster11096	cluster11107	cluster11134	cluster11086
cluster11097	cluster11108	cluster11135	cluster11087
cluster11098	cluster11109	cluster11136	cluster11088
cluster11099	cluster1111	cluster11137	cluster11089
cluster111	cluster11110	cluster11138	cluster1109
cluster1110	cluster11111	cluster11139	cluster11090
cluster11100	cluster11112	cluster1114	cluster11091
cluster11101	cluster11113	cluster11140	cluster11092
cluster11102	cluster11114	cluster11141	cluster11093
cluster11103	cluster11115	cluster11142	cluster11094
cluster11104	cluster11116	cluster11143	cluster11095
cluster11105	cluster11118	cluster11144	cluster11096
cluster11106	cluster11119	cluster11145	cluster11097
cluster11107	cluster1112	cluster11146	cluster11098
cluster11108	cluster11120	cluster11147	cluster11099
cluster11109	cluster11121	cluster11148	cluster111
cluster1111	cluster11122	cluster11149	cluster1110
cluster11110	cluster11123	cluster1115	cluster11100
cluster11111	cluster11124	cluster11150	cluster11101
cluster11112	cluster11126	cluster11151	cluster11102
cluster11113	cluster11127	cluster11152	cluster11103
cluster11114	cluster11129	cluster11153	cluster11104
cluster11115	cluster1113	cluster11155	cluster11105
cluster11116	cluster11130	cluster11156	cluster11106
cluster11117	cluster11131	cluster11158	cluster11107
cluster11118	cluster11132	cluster11159	cluster11108
cluster11119	cluster11133	cluster1116	cluster11109
cluster1112	cluster11134	cluster11160	cluster1111
cluster11120	cluster11135	cluster11162	cluster11110
cluster11121	cluster11136	cluster11163	cluster11111
cluster11122	cluster11137	cluster11164	cluster11112
cluster11123	cluster11138	cluster11165	cluster11113
cluster11124	cluster11139	cluster11166	cluster11115
cluster11126	cluster1114	cluster11167	cluster11116
cluster11127	cluster11140	cluster11168	cluster11117
cluster11128	cluster11141	cluster11169	cluster11118
cluster11129	cluster11142	cluster1117	cluster11119
cluster1113	cluster11143	cluster11173	cluster1112
cluster11130	cluster11144	cluster11174	cluster11120
cluster11131	cluster11145	cluster11175	cluster11121
cluster11132	cluster11146	cluster11176	cluster11122
cluster11133	cluster11147	cluster11179	cluster11123
cluster11134	cluster11148	cluster1118	cluster11124
cluster11135	cluster11149	cluster11181	cluster11126
cluster11136	cluster1115	cluster11182	cluster11127
cluster11137	cluster11150	cluster11184	cluster11128
cluster11138	cluster11151	cluster1119	cluster11129
cluster11139	cluster11152	cluster11194	cluster1113
cluster1114	cluster11153	cluster11195	cluster11130
cluster11140	cluster11154	cluster11197	cluster11131
cluster11141	cluster11155	cluster11198	cluster11132
cluster11142	cluster11156	cluster112	cluster11133
cluster11143	cluster11157	cluster1120	cluster11134
cluster11144	cluster11158	cluster11200	cluster11135
cluster11145	cluster11159	cluster11202	cluster11136
cluster11146	cluster1116	cluster11203	cluster11137
cluster11147	cluster11160	cluster11204	cluster11138
cluster11148	cluster11162	cluster11205	cluster11139
cluster11149	cluster11163	cluster11207	cluster1114
cluster1115	cluster11164	cluster11208	cluster11140
cluster11150	cluster11165	cluster1121	cluster11141
cluster11151	cluster11166	cluster11210	cluster11143
cluster11152	cluster11167	cluster11211	cluster11144
cluster11153	cluster11168	cluster11212	cluster11145
cluster11154	cluster11169	cluster11213	cluster11146
cluster11155	cluster1117	cluster11214	cluster11147
cluster11156	cluster11170	cluster11215	cluster11148
cluster11158	cluster11171	cluster11216	cluster11149
cluster11159	cluster11172	cluster11217	cluster1115
cluster1116	cluster11173	cluster11219	cluster11150
cluster11160	cluster11174	cluster1122	cluster11151
cluster11162	cluster11175	cluster11221	cluster11152
cluster11163	cluster11176	cluster11222	cluster11153
cluster11164	cluster11177	cluster11224	cluster11154
cluster11165	cluster11178	cluster11225	cluster11155
cluster11166	cluster11179	cluster11226	cluster11156
cluster11167	cluster1118	cluster11227	cluster11157
cluster11168	cluster11180	cluster11228	cluster11158
cluster11169	cluster11181	cluster11229	cluster11159
cluster1117	cluster11182	cluster1123	cluster1116
cluster11170	cluster11183	cluster11230	cluster11160
cluster11173	cluster11184	cluster11231	cluster11162
cluster11174	cluster11185	cluster11232	cluster11163
cluster11175	cluster11186	cluster11233	cluster11164
cluster11176	cluster11188	cluster11236	cluster11165
cluster11178	cluster1119	cluster11237	cluster11166
cluster11179	cluster11190	cluster11238	cluster11167
cluster1118	cluster11191	cluster11239	cluster11168
cluster11180	cluster11192	cluster1124	cluster11169
cluster11181	cluster11193	cluster11240	cluster1117
cluster11182	cluster11194	cluster11241	cluster11170
cluster11184	cluster11195	cluster11242	cluster11172
cluster11187	cluster11196	cluster11243	cluster11173
cluster1119	cluster11197	cluster11245	cluster11174
cluster11190	cluster11198	cluster11248	cluster11175
cluster11191	cluster11199	cluster1125	cluster11176
cluster11193	cluster112	cluster11251	cluster11178
cluster11194	cluster1120	cluster11252	cluster11179
cluster11195	cluster11200	cluster11253	cluster1118
cluster11196	cluster11201	cluster11254	cluster11180
cluster11197	cluster11202	cluster1126	cluster11181
cluster11198	cluster11203	cluster11260	cluster11182
cluster112	cluster11204	cluster11268	cluster11183
cluster1120	cluster11205	cluster1127	cluster11184
cluster11200	cluster11206	cluster11278	cluster11187
cluster11201	cluster11207	cluster1129	cluster11188
cluster11202	cluster11208	cluster1130	cluster1119
cluster11203	cluster11209	cluster1131	cluster11190
cluster11204	cluster1121	cluster11310	cluster11191
cluster11205	cluster11210	cluster11311	cluster11192
cluster11206	cluster11211	cluster11312	cluster11193
cluster11207	cluster11212	cluster11313	cluster11194
cluster11208	cluster11213	cluster11314	cluster11195
cluster1121	cluster11214	cluster11315	cluster11196
cluster11210	cluster11215	cluster11316	cluster11197
cluster11211	cluster11216	cluster11317	cluster11198
cluster11212	cluster11217	cluster11318	cluster11199
cluster11213	cluster11218	cluster11319	cluster112
cluster11214	cluster11219	cluster1132	cluster1120
cluster11215	cluster1122	cluster11320	cluster11201
cluster11216	cluster11221	cluster11321	cluster11202
cluster11217	cluster11222	cluster11322	cluster11203
cluster11218	cluster11224	cluster11323	cluster11204
cluster11219	cluster11225	cluster11324	cluster11205
cluster1122	cluster11226	cluster11325	cluster11206
cluster11221	cluster11227	cluster11326	cluster11207
cluster11222	cluster11228	cluster11327	cluster11208
cluster11224	cluster11229	cluster11328	cluster11209
cluster11225	cluster1123	cluster11329	cluster1121
cluster11227	cluster11230	cluster11330	cluster11210
cluster11228	cluster11231	cluster11331	cluster11211
cluster11229	cluster11232	cluster11332	cluster11212
cluster1123	cluster11233	cluster11333	cluster11214
cluster11230	cluster11234	cluster11334	cluster11215
cluster11231	cluster11236	cluster11335	cluster11216
cluster11233	cluster11237	cluster11336	cluster11217
cluster11234	cluster11238	cluster11337	cluster11218
cluster11236	cluster11239	cluster11338	cluster11219
cluster11237	cluster1124	cluster11339	cluster1122
cluster11238	cluster11240	cluster1134	cluster11221
cluster11239	cluster11241	cluster11340	cluster11222
cluster1124	cluster11242	cluster11341	cluster11224
cluster11240	cluster11243	cluster11342	cluster11225
cluster11241	cluster11245	cluster11343	cluster11227
cluster11242	cluster11246	cluster11344	cluster11228
cluster11243	cluster11247	cluster11345	cluster11229
cluster11245	cluster11248	cluster11346	cluster1123
cluster11247	cluster11249	cluster11347	cluster11230
cluster11248	cluster1125	cluster11348	cluster11231
cluster11249	cluster11250	cluster11349	cluster11232
cluster1125	cluster11251	cluster1135	cluster11233
cluster11250	cluster11252	cluster11350	cluster11234
cluster11251	cluster11253	cluster11351	cluster11236
cluster11252	cluster11254	cluster11352	cluster11237
cluster11253	cluster11257	cluster11353	cluster11238
cluster11254	cluster1126	cluster11354	cluster11239
cluster11255	cluster1127	cluster11355	cluster1124
cluster11257	cluster1128	cluster11356	cluster11242
cluster1126	cluster1129	cluster11357	cluster11243
cluster11260	cluster113	cluster11358	cluster11245
cluster11262	cluster1130	cluster11359	cluster11246
cluster11263	cluster1131	cluster1136	cluster11247
cluster11268	cluster11310	cluster11360	cluster11248
cluster1127	cluster11311	cluster11361	cluster11249
cluster11270	cluster11312	cluster11362	cluster1125
cluster11271	cluster11313	cluster11363	cluster11251
cluster11274	cluster11314	cluster11364	cluster11252
cluster11275	cluster11315	cluster11365	cluster11253
cluster11278	cluster11316	cluster11366	cluster11254
cluster1128	cluster11317	cluster11367	cluster11255
cluster11282	cluster11318	cluster11368	cluster11256
cluster11283	cluster11319	cluster11369	cluster11257
cluster11284	cluster1132	cluster1137	cluster11258
cluster11285	cluster11320	cluster11370	cluster11259
cluster11286	cluster11321	cluster11371	cluster1126
cluster1129	cluster11322	cluster11372	cluster11260
cluster1130	cluster11323	cluster11373	cluster11262
cluster11304	cluster11324	cluster11374	cluster11263
cluster1131	cluster11325	cluster11375	cluster11264
cluster11310	cluster11326	cluster11376	cluster11265
cluster11311	cluster11327	cluster11377	cluster11266
cluster11312	cluster11328	cluster11379	cluster11267
cluster11313	cluster11329	cluster11380	cluster11268
cluster11314	cluster1133	cluster11381	cluster1127
cluster11315	cluster11330	cluster11382	cluster11270
cluster11317	cluster11331	cluster11383	cluster11271
cluster11318	cluster11332	cluster11384	cluster11272
cluster11319	cluster11333	cluster11385	cluster11273
cluster1132	cluster11334	cluster11386	cluster11274
cluster11320	cluster11335	cluster11387	cluster11275
cluster11321	cluster11336	cluster11388	cluster11277
cluster11322	cluster11337	cluster11389	cluster11278
cluster11323	cluster11338	cluster1139	cluster11279
cluster11324	cluster11339	cluster11390	cluster1128
cluster11325	cluster1134	cluster11391	cluster11280
cluster11326	cluster11340	cluster11392	cluster11282
cluster11327	cluster11341	cluster11393	cluster11283
cluster11328	cluster11342	cluster11395	cluster11284
cluster11329	cluster11343	cluster11396	cluster11285
cluster1133	cluster11344	cluster11397	cluster11286
cluster11330	cluster11345	cluster11398	cluster1129
cluster11331	cluster11346	cluster11399	cluster113
cluster11332	cluster11347	cluster1140	cluster1130
cluster11333	cluster11348	cluster11400	cluster1131
cluster11334	cluster11349	cluster11401	cluster11310
cluster11335	cluster1135	cluster11402	cluster11311
cluster11336	cluster11350	cluster11403	cluster11312
cluster11337	cluster11351	cluster11404	cluster11313
cluster11338	cluster11353	cluster11405	cluster11314
cluster11339	cluster11354	cluster11407	cluster11315
cluster1134	cluster11355	cluster11408	cluster11316
cluster11340	cluster11356	cluster11409	cluster11317
cluster11341	cluster11357	cluster11410	cluster11318
cluster11342	cluster11358	cluster11411	cluster11319
cluster11343	cluster11359	cluster11412	cluster1132
cluster11344	cluster1136	cluster11413	cluster11320
cluster11345	cluster11360	cluster11414	cluster11321
cluster11346	cluster11361	cluster11415	cluster11322
cluster11347	cluster11362	cluster11416	cluster11323
cluster11348	cluster11363	cluster11417	cluster11324
cluster11349	cluster11364	cluster11418	cluster11325
cluster1135	cluster11365	cluster11419	cluster11326
cluster11350	cluster11366	cluster1142	cluster11327
cluster11351	cluster11367	cluster11420	cluster11328
cluster11352	cluster11368	cluster11421	cluster11329
cluster11353	cluster11369	cluster11422	cluster1133
cluster11354	cluster1137	cluster11423	cluster11330
cluster11355	cluster11370	cluster11424	cluster11331
cluster11356	cluster11371	cluster11425	cluster11332
cluster11357	cluster11372	cluster11426	cluster11333
cluster11358	cluster11373	cluster11427	cluster11334
cluster11359	cluster11374	cluster11428	cluster11335
cluster1136	cluster11375	cluster11429	cluster11336
cluster11360	cluster11376	cluster11430	cluster11337
cluster11361	cluster11377	cluster11431	cluster11338
cluster11362	cluster11378	cluster11432	cluster11339
cluster11363	cluster11379	cluster11433	cluster1134
cluster11364	cluster1138	cluster11434	cluster11340
cluster11365	cluster11380	cluster11435	cluster11341
cluster11366	cluster11381	cluster11436	cluster11342
cluster11367	cluster11382	cluster11437	cluster11343
cluster11368	cluster11383	cluster11438	cluster11345
cluster11369	cluster11384	cluster11439	cluster11346
cluster1137	cluster11385	cluster1144	cluster11347
cluster11370	cluster11386	cluster11440	cluster11348
cluster11371	cluster11387	cluster11441	cluster11349
cluster11372	cluster11388	cluster11443	cluster1135
cluster11373	cluster11389	cluster11444	cluster11350
cluster11374	cluster1139	cluster11445	cluster11351
cluster11375	cluster11390	cluster11446	cluster11352
cluster11376	cluster11391	cluster11447	cluster11353
cluster11377	cluster11392	cluster11448	cluster11354
cluster11378	cluster11393	cluster11449	cluster11355
cluster11379	cluster11394	cluster11450	cluster11356
cluster1138	cluster11395	cluster11451	cluster11357
cluster11380	cluster11396	cluster11452	cluster11358
cluster11381	cluster11397	cluster11453	cluster11359
cluster11382	cluster11398	cluster11454	cluster1136
cluster11383	cluster11399	cluster11455	cluster11360
cluster11384	cluster114	cluster11456	cluster11361
cluster11385	cluster1140	cluster11457	cluster11362
cluster11386	cluster11400	cluster11458	cluster11363
cluster11387	cluster11401	cluster11459	cluster11364
cluster11388	cluster11402	cluster11460	cluster11365
cluster11389	cluster11403	cluster11461	cluster11366
cluster1139	cluster11404	cluster11463	cluster11367
cluster11390	cluster11405	cluster11464	cluster11368
cluster11391	cluster11406	cluster11465	cluster11369
cluster11392	cluster11407	cluster11466	cluster1137
cluster11393	cluster11408	cluster11468	cluster11370
cluster11394	cluster11409	cluster11469	cluster11371
cluster11395	cluster1141	cluster1147	cluster11372
cluster11396	cluster11410	cluster11470	cluster11373
cluster11397	cluster11411	cluster11471	cluster11374
cluster11398	cluster11412	cluster11472	cluster11375
cluster11399	cluster11413	cluster11473	cluster11376
cluster114	cluster11414	cluster11474	cluster11377
cluster1140	cluster11415	cluster11475	cluster11378
cluster11400	cluster11416	cluster11476	cluster11379
cluster11401	cluster11417	cluster11477	cluster1138
cluster11402	cluster11418	cluster11478	cluster11380
cluster11403	cluster11419	cluster11479	cluster11381
cluster11404	cluster1142	cluster1148	cluster11382
cluster11405	cluster11420	cluster11480	cluster11383
cluster11406	cluster11421	cluster11481	cluster11384
cluster11407	cluster11422	cluster11482	cluster11385
cluster11408	cluster11423	cluster11483	cluster11386
cluster11409	cluster11424	cluster11484	cluster11387
cluster1141	cluster11425	cluster11485	cluster11388
cluster11410	cluster11426	cluster11486	cluster11389
cluster11411	cluster11427	cluster11487	cluster1139
cluster11412	cluster11428	cluster11488	cluster11391
cluster11413	cluster11429	cluster11489	cluster11392
cluster11414	cluster1143	cluster11490	cluster11393
cluster11415	cluster11430	cluster11491	cluster11394
cluster11416	cluster11431	cluster11492	cluster11395
cluster11417	cluster11432	cluster11493	cluster11396
cluster11418	cluster11433	cluster11495	cluster11397
cluster11419	cluster11434	cluster11496	cluster11398
cluster1142	cluster11435	cluster11497	cluster11399
cluster11420	cluster11436	cluster11498	cluster114
cluster11421	cluster11437	cluster11499	cluster1140
cluster11422	cluster11438	cluster1150	cluster11400
cluster11423	cluster11439	cluster11500	cluster11401
cluster11424	cluster1144	cluster11501	cluster11402
cluster11425	cluster11440	cluster11502	cluster11403
cluster11426	cluster11441	cluster11503	cluster11404
cluster11427	cluster11442	cluster11504	cluster11405
cluster11428	cluster11443	cluster11505	cluster11406
cluster11429	cluster11444	cluster11507	cluster11407
cluster1143	cluster11445	cluster11508	cluster11408
cluster11430	cluster11446	cluster11509	cluster11409
cluster11431	cluster11447	cluster1151	cluster1141
cluster11432	cluster11448	cluster11510	cluster11410
cluster11433	cluster11449	cluster11511	cluster11411
cluster11434	cluster1145	cluster11512	cluster11412
cluster11435	cluster11450	cluster11513	cluster11413
cluster11436	cluster11451	cluster11514	cluster11414
cluster11437	cluster11452	cluster11515	cluster11417
cluster11438	cluster11453	cluster11516	cluster11418
cluster11439	cluster11454	cluster11517	cluster1142
cluster1144	cluster11455	cluster11518	cluster11420
cluster11440	cluster11456	cluster11519	cluster11421
cluster11441	cluster11457	cluster1152	cluster11422
cluster11442	cluster11458	cluster11520	cluster11423
cluster11443	cluster11459	cluster11521	cluster11424
cluster11444	cluster1146	cluster11523	cluster11425
cluster11445	cluster11460	cluster11525	cluster11426
cluster11446	cluster11461	cluster11526	cluster11427
cluster11447	cluster11462	cluster11527	cluster11429
cluster11448	cluster11463	cluster11528	cluster1143
cluster11449	cluster11464	cluster11529	cluster11430
cluster1145	cluster11465	cluster1153	cluster11431
cluster11450	cluster11466	cluster11530	cluster11432
cluster11451	cluster11467	cluster11531	cluster11433
cluster11452	cluster11469	cluster11532	cluster11434
cluster11453	cluster1147	cluster11533	cluster11435
cluster11454	cluster11470	cluster11534	cluster11436
cluster11455	cluster11471	cluster11535	cluster11437
cluster11456	cluster11473	cluster11536	cluster11438
cluster11457	cluster11474	cluster11537	cluster11439
cluster11458	cluster11475	cluster11538	cluster1144
cluster11459	cluster11476	cluster11539	cluster11440
cluster1146	cluster11477	cluster1154	cluster11441
cluster11460	cluster11478	cluster11540	cluster11442
cluster11461	cluster11479	cluster11541	cluster11443
cluster11462	cluster1148	cluster11542	cluster11444
cluster11463	cluster11480	cluster11544	cluster11445
cluster11464	cluster11482	cluster11545	cluster11447
cluster11465	cluster11483	cluster11546	cluster11448
cluster11466	cluster11484	cluster11547	cluster11449
cluster11468	cluster11485	cluster11548	cluster1145
cluster11469	cluster11486	cluster11549	cluster11450
cluster1147	cluster11487	cluster11550	cluster11451
cluster11470	cluster11488	cluster11551	cluster11452
cluster11471	cluster11489	cluster11552	cluster11453
cluster11472	cluster11490	cluster11553	cluster11454
cluster11473	cluster11491	cluster11554	cluster11455
cluster11474	cluster11492	cluster11555	cluster11456
cluster11475	cluster11493	cluster11556	cluster11457
cluster11476	cluster11494	cluster11557	cluster11458
cluster11477	cluster11495	cluster11558	cluster11459
cluster11478	cluster11496	cluster11559	cluster1146
cluster11479	cluster11497	cluster1156	cluster11460
cluster1148	cluster11498	cluster11560	cluster11461
cluster11480	cluster11499	cluster11561	cluster11462
cluster11481	cluster115	cluster11562	cluster11463
cluster11482	cluster1150	cluster11563	cluster11465
cluster11483	cluster11501	cluster11564	cluster11466
cluster11484	cluster11502	cluster11565	cluster11467
cluster11485	cluster11503	cluster11566	cluster11468
cluster11486	cluster11504	cluster11567	cluster11469
cluster11487	cluster11505	cluster11568	cluster1147
cluster11488	cluster11506	cluster11569	cluster11470
cluster11489	cluster11507	cluster11570	cluster11471
cluster1149	cluster11508	cluster11571	cluster11472
cluster11490	cluster11509	cluster11572	cluster11473
cluster11491	cluster1151	cluster11573	cluster11474
cluster11492	cluster11510	cluster11574	cluster11475
cluster11493	cluster11511	cluster11575	cluster11476
cluster11494	cluster11513	cluster11576	cluster11477
cluster11495	cluster11514	cluster11577	cluster11478
cluster11496	cluster11515	cluster11578	cluster11479
cluster11497	cluster11516	cluster11579	cluster1148
cluster11498	cluster11518	cluster1158	cluster11480
cluster11499	cluster11519	cluster11581	cluster11481
cluster1150	cluster1152	cluster11582	cluster11482
cluster11500	cluster11520	cluster11583	cluster11483
cluster11501	cluster11521	cluster11584	cluster11486
cluster11502	cluster11522	cluster11585	cluster11487
cluster11503	cluster11523	cluster11586	cluster11488
cluster11504	cluster11524	cluster11587	cluster11489
cluster11505	cluster11525	cluster11588	cluster1149
cluster11506	cluster11526	cluster11589	cluster11490
cluster11507	cluster11527	cluster11590	cluster11491
cluster11508	cluster11528	cluster11591	cluster11492
cluster11509	cluster11529	cluster11592	cluster11493
cluster1151	cluster1153	cluster11593	cluster11495
cluster11510	cluster11530	cluster11594	cluster11496
cluster11511	cluster11531	cluster11595	cluster11497
cluster11512	cluster11532	cluster11596	cluster11498
cluster11513	cluster11533	cluster11597	cluster11499
cluster11514	cluster11534	cluster11598	cluster1150
cluster11515	cluster11535	cluster11599	cluster11500
cluster11516	cluster11536	cluster11600	cluster11501
cluster11517	cluster11537	cluster11601	cluster11502
cluster11519	cluster11538	cluster11602	cluster11503
cluster1152	cluster11539	cluster11603	cluster11504
cluster11520	cluster1154	cluster11604	cluster11505
cluster11521	cluster11540	cluster11606	cluster11506
cluster11522	cluster11541	cluster11607	cluster11507
cluster11523	cluster11542	cluster11608	cluster11508
cluster11524	cluster11543	cluster11609	cluster11509
cluster11525	cluster11544	cluster11610	cluster1151
cluster11526	cluster11545	cluster11611	cluster11510
cluster11527	cluster11546	cluster11612	cluster11511
cluster11528	cluster11547	cluster11613	cluster11512
cluster11529	cluster11548	cluster11614	cluster11513
cluster1153	cluster11549	cluster11615	cluster11514
cluster11530	cluster1155	cluster11617	cluster11516
cluster11531	cluster11550	cluster11618	cluster11517
cluster11532	cluster11551	cluster11619	cluster11518
cluster11533	cluster11552	cluster11620	cluster11519
cluster11534	cluster11553	cluster11621	cluster1152
cluster11535	cluster11554	cluster11622	cluster11520
cluster11536	cluster11555	cluster11623	cluster11521
cluster11537	cluster11556	cluster11624	cluster11522
cluster11538	cluster11557	cluster11625	cluster11523
cluster11539	cluster11559	cluster11626	cluster11524
cluster1154	cluster1156	cluster11627	cluster11525
cluster11540	cluster11560	cluster11628	cluster11526
cluster11541	cluster11561	cluster11629	cluster11527
cluster11542	cluster11562	cluster11630	cluster11528
cluster11543	cluster11563	cluster11631	cluster11529
cluster11544	cluster11564	cluster11632	cluster1153
cluster11545	cluster11565	cluster11633	cluster11530
cluster11546	cluster11566	cluster11634	cluster11531
cluster11547	cluster11567	cluster11635	cluster11532
cluster11548	cluster11568	cluster11636	cluster11533
cluster11549	cluster11569	cluster11638	cluster11534
cluster1155	cluster1157	cluster11639	cluster11535
cluster11550	cluster11570	cluster11640	cluster11536
cluster11551	cluster11571	cluster11641	cluster11537
cluster11552	cluster11572	cluster11642	cluster11538
cluster11553	cluster11573	cluster11643	cluster11539
cluster11554	cluster11574	cluster11644	cluster1154
cluster11555	cluster11575	cluster11645	cluster11540
cluster11556	cluster11576	cluster11646	cluster11541
cluster11557	cluster11577	cluster11647	cluster11542
cluster11559	cluster11578	cluster11648	cluster11543
cluster1156	cluster11579	cluster11649	cluster11544
cluster11560	cluster1158	cluster11650	cluster11545
cluster11561	cluster11580	cluster11651	cluster11546
cluster11562	cluster11581	cluster11652	cluster11547
cluster11563	cluster11582	cluster11653	cluster11548
cluster11564	cluster11583	cluster11654	cluster11549
cluster11565	cluster11584	cluster11655	cluster1155
cluster11566	cluster11585	cluster11656	cluster11550
cluster11567	cluster11586	cluster11657	cluster11551
cluster11568	cluster11587	cluster11658	cluster11552
cluster11569	cluster11588	cluster11659	cluster11553
cluster1157	cluster11589	cluster11660	cluster11554
cluster11570	cluster11590	cluster11661	cluster11555
cluster11571	cluster11591	cluster11662	cluster11556
cluster11572	cluster11592	cluster11663	cluster11557
cluster11573	cluster11593	cluster11664	cluster11558
cluster11574	cluster11594	cluster11665	cluster11559
cluster11575	cluster11595	cluster11667	cluster1156
cluster11576	cluster11596	cluster11668	cluster11560
cluster11577	cluster11597	cluster11669	cluster11561
cluster11578	cluster11598	cluster11670	cluster11562
cluster11579	cluster11599	cluster11671	cluster11563
cluster1158	cluster11600	cluster11672	cluster11564
cluster11581	cluster11601	cluster11673	cluster11565
cluster11582	cluster11602	cluster11674	cluster11566
cluster11583	cluster11603	cluster11675	cluster11567
cluster11584	cluster11604	cluster11676	cluster11568
cluster11585	cluster11605	cluster11677	cluster11569
cluster11586	cluster11606	cluster11678	cluster1157
cluster11587	cluster11607	cluster11679	cluster11570
cluster11588	cluster11608	cluster1168	cluster11571
cluster11589	cluster11609	cluster11680	cluster11572
cluster1159	cluster11610	cluster11681	cluster11573
cluster11590	cluster11611	cluster11682	cluster11574
cluster11591	cluster11612	cluster11683	cluster11575
cluster11592	cluster11613	cluster11684	cluster11576
cluster11593	cluster11614	cluster11685	cluster11578
cluster11594	cluster11615	cluster11686	cluster11579
cluster11595	cluster11616	cluster11687	cluster11580
cluster11596	cluster11617	cluster11688	cluster11581
cluster11597	cluster11618	cluster11689	cluster11582
cluster11598	cluster11619	cluster11690	cluster11583
cluster11599	cluster11620	cluster11691	cluster11584
cluster11600	cluster11621	cluster11692	cluster11585
cluster11601	cluster11622	cluster11693	cluster11586
cluster11602	cluster11623	cluster11694	cluster11587
cluster11603	cluster11624	cluster11695	cluster11588
cluster11604	cluster11625	cluster11696	cluster11589
cluster11605	cluster11626	cluster11697	cluster1159
cluster11606	cluster11627	cluster11698	cluster11590
cluster11607	cluster11628	cluster11699	cluster11591
cluster11608	cluster11629	cluster117	cluster11592
cluster11609	cluster11630	cluster11700	cluster11593
cluster1161	cluster11631	cluster11701	cluster11594
cluster11610	cluster11632	cluster11702	cluster11595
cluster11611	cluster11633	cluster11703	cluster11596
cluster11612	cluster11634	cluster11704	cluster11597
cluster11613	cluster11635	cluster11705	cluster11599
cluster11614	cluster11636	cluster11706	cluster116
cluster11615	cluster11637	cluster11707	cluster1160
cluster11616	cluster11638	cluster11708	cluster11600
cluster11617	cluster11639	cluster11709	cluster11601
cluster11618	cluster11640	cluster11710	cluster11602
cluster11619	cluster11641	cluster11711	cluster11603
cluster11620	cluster11642	cluster11712	cluster11605
cluster11621	cluster11643	cluster11713	cluster11606
cluster11622	cluster11644	cluster11714	cluster11607
cluster11623	cluster11645	cluster11715	cluster11608
cluster11624	cluster11646	cluster11716	cluster11609
cluster11625	cluster11647	cluster11717	cluster1161
cluster11626	cluster11648	cluster11718	cluster11610
cluster11627	cluster11649	cluster11719	cluster11611
cluster11628	cluster11650	cluster11720	cluster11612
cluster11629	cluster11651	cluster11721	cluster11613
cluster1163	cluster11652	cluster11722	cluster11614
cluster11630	cluster11653	cluster11723	cluster11615
cluster11631	cluster11654	cluster11724	cluster11616
cluster11632	cluster11655	cluster11725	cluster11617
cluster11633	cluster11656	cluster11726	cluster11618
cluster11634	cluster11657	cluster11727	cluster11619
cluster11636	cluster11658	cluster11728	cluster1162
cluster11637	cluster11659	cluster11729	cluster11620
cluster11638	cluster11660	cluster11730	cluster11621
cluster11639	cluster11661	cluster11731	cluster11622
cluster1164	cluster11662	cluster11732	cluster11623
cluster11640	cluster11663	cluster11733	cluster11624
cluster11641	cluster11664	cluster11734	cluster11625
cluster11642	cluster11665	cluster11735	cluster11626
cluster11643	cluster11666	cluster11736	cluster11627
cluster11644	cluster11667	cluster11737	cluster11628
cluster11645	cluster11668	cluster11738	cluster11629
cluster11646	cluster11669	cluster11739	cluster1163
cluster11647	cluster11670	cluster11740	cluster11630
cluster11648	cluster11671	cluster11741	cluster11631
cluster11649	cluster11672	cluster11743	cluster11632
cluster1165	cluster11673	cluster11744	cluster11633
cluster11650	cluster11674	cluster11745	cluster11634
cluster11651	cluster11675	cluster11746	cluster11635
cluster11652	cluster11676	cluster11747	cluster11636
cluster11654	cluster11677	cluster11748	cluster11637
cluster11655	cluster11678	cluster11749	cluster11638
cluster11656	cluster11679	cluster1175	cluster11639
cluster11657	cluster11680	cluster11750	cluster1164
cluster11658	cluster11681	cluster11751	cluster11640
cluster11659	cluster11682	cluster11752	cluster11641
cluster1166	cluster11683	cluster11753	cluster11642
cluster11660	cluster11684	cluster11754	cluster11643
cluster11661	cluster11685	cluster11755	cluster11644
cluster11662	cluster11686	cluster11756	cluster11645
cluster11663	cluster11687	cluster11757	cluster11646
cluster11664	cluster11688	cluster11758	cluster11647
cluster11665	cluster11689	cluster11759	cluster11648
cluster11666	cluster11690	cluster1176	cluster11649
cluster11667	cluster11691	cluster11760	cluster1165
cluster11668	cluster11692	cluster11761	cluster11650
cluster11669	cluster11693	cluster11762	cluster11651
cluster11670	cluster11694	cluster11763	cluster11652
cluster11671	cluster11695	cluster11764	cluster11653
cluster11672	cluster11696	cluster11765	cluster11654
cluster11673	cluster11697	cluster11766	cluster11655
cluster11674	cluster11698	cluster11767	cluster11657
cluster11675	cluster11699	cluster11768	cluster11658
cluster11676	cluster117	cluster1177	cluster11659
cluster11677	cluster11700	cluster11771	cluster1166
cluster11678	cluster11701	cluster11772	cluster11660
cluster11679	cluster11702	cluster11773	cluster11661
cluster1168	cluster11703	cluster11774	cluster11662
cluster11680	cluster11704	cluster11775	cluster11663
cluster11681	cluster11705	cluster11777	cluster11664
cluster11682	cluster11706	cluster11778	cluster11665
cluster11683	cluster11707	cluster11779	cluster11667
cluster11684	cluster11708	cluster1178	cluster11668
cluster11685	cluster11709	cluster11780	cluster11669
cluster11686	cluster11710	cluster11781	cluster1167
cluster11687	cluster11711	cluster11782	cluster11670
cluster11689	cluster11712	cluster11783	cluster11671
cluster11690	cluster11713	cluster11784	cluster11672
cluster11691	cluster11714	cluster11785	cluster11673
cluster11692	cluster11715	cluster11786	cluster11674
cluster11693	cluster11716	cluster11787	cluster11675
cluster11694	cluster11718	cluster11788	cluster11676
cluster11695	cluster11719	cluster11789	cluster11677
cluster11696	cluster11720	cluster1179	cluster11678
cluster11697	cluster11721	cluster11790	cluster11679
cluster11698	cluster11722	cluster11791	cluster1168
cluster11699	cluster11723	cluster11792	cluster11680
cluster117	cluster11724	cluster11793	cluster11681
cluster11700	cluster11726	cluster11794	cluster11682
cluster11701	cluster11727	cluster11795	cluster11683
cluster11702	cluster11728	cluster11796	cluster11684
cluster11703	cluster11729	cluster11797	cluster11685
cluster11704	cluster11730	cluster11798	cluster11686
cluster11705	cluster11731	cluster11799	cluster11687
cluster11706	cluster11732	cluster11800	cluster11688
cluster11707	cluster11733	cluster11801	cluster11689
cluster11708	cluster11734	cluster11802	cluster11690
cluster11709	cluster11735	cluster11803	cluster11691
cluster1171	cluster11736	cluster11804	cluster11692
cluster11710	cluster11737	cluster11805	cluster11693
cluster11711	cluster11738	cluster11806	cluster11694
cluster11712	cluster11739	cluster11807	cluster11695
cluster11713	cluster11740	cluster11808	cluster11696
cluster11714	cluster11741	cluster11809	cluster11697
cluster11715	cluster11742	cluster1181	cluster11698
cluster11716	cluster11743	cluster11810	cluster11699
cluster11717	cluster11744	cluster11811	cluster117
cluster11718	cluster11745	cluster11813	cluster11700
cluster11719	cluster11746	cluster11814	cluster11701
cluster1172	cluster11747	cluster11816	cluster11702
cluster11720	cluster11748	cluster11817	cluster11703
cluster11721	cluster11749	cluster11818	cluster11704
cluster11722	cluster1175	cluster11819	cluster11705
cluster11724	cluster11750	cluster1182	cluster11706
cluster11725	cluster11751	cluster11820	cluster11707
cluster11726	cluster11752	cluster11821	cluster11708
cluster11727	cluster11753	cluster11822	cluster11709
cluster11728	cluster11754	cluster11823	cluster11710
cluster11729	cluster11755	cluster11824	cluster11711
cluster11730	cluster11756	cluster11825	cluster11712
cluster11731	cluster11757	cluster11826	cluster11713
cluster11732	cluster11758	cluster11827	cluster11714
cluster11733	cluster1176	cluster11829	cluster11715
cluster11734	cluster11760	cluster1183	cluster11716
cluster11735	cluster11761	cluster11830	cluster11717
cluster11736	cluster11762	cluster11831	cluster11718
cluster11737	cluster11763	cluster11832	cluster11719
cluster11738	cluster11764	cluster11834	cluster11720
cluster11739	cluster11765	cluster11835	cluster11721
cluster11740	cluster11766	cluster11836	cluster11722
cluster11741	cluster11767	cluster11837	cluster11723
cluster11743	cluster11768	cluster11838	cluster11725
cluster11744	cluster1177	cluster11839	cluster11726
cluster11745	cluster11771	cluster1184	cluster11727
cluster11746	cluster11772	cluster11840	cluster11728
cluster11747	cluster11773	cluster11841	cluster11730
cluster11748	cluster11774	cluster11842	cluster11731
cluster11749	cluster11775	cluster11843	cluster11732
cluster1175	cluster11776	cluster11844	cluster11733
cluster11750	cluster11777	cluster11845	cluster11734
cluster11751	cluster11778	cluster11846	cluster11735
cluster11752	cluster11779	cluster11847	cluster11736
cluster11753	cluster1178	cluster11848	cluster11737
cluster11754	cluster11780	cluster11849	cluster11738
cluster11755	cluster11781	cluster1185	cluster11739
cluster11756	cluster11782	cluster11850	cluster11740
cluster11757	cluster11783	cluster11851	cluster11741
cluster11758	cluster11784	cluster11852	cluster11742
cluster11759	cluster11785	cluster11853	cluster11743
cluster1176	cluster11786	cluster11854	cluster11744
cluster11760	cluster11787	cluster11855	cluster11745
cluster11761	cluster11788	cluster11856	cluster11746
cluster11762	cluster11789	cluster11857	cluster11747
cluster11763	cluster1179	cluster11858	cluster11748
cluster11764	cluster11790	cluster11859	cluster11749
cluster11765	cluster11791	cluster1186	cluster1175
cluster11766	cluster11792	cluster11860	cluster11750
cluster11767	cluster11793	cluster11861	cluster11751
cluster11768	cluster11794	cluster11862	cluster11752
cluster1177	cluster11795	cluster11863	cluster11753
cluster11770	cluster11796	cluster11864	cluster11754
cluster11771	cluster11797	cluster11865	cluster11755
cluster11772	cluster11798	cluster11866	cluster11756
cluster11773	cluster11799	cluster11867	cluster11757
cluster11774	cluster118	cluster11868	cluster11758
cluster11775	cluster11800	cluster11869	cluster11759
cluster11777	cluster11801	cluster1187	cluster1176
cluster11778	cluster11802	cluster11870	cluster11760
cluster11779	cluster11803	cluster11872	cluster11761
cluster1178	cluster11804	cluster11873	cluster11762
cluster11780	cluster11805	cluster11874	cluster11763
cluster11781	cluster11806	cluster11875	cluster11764
cluster11782	cluster11807	cluster11876	cluster11765
cluster11783	cluster11808	cluster11878	cluster11766
cluster11784	cluster11809	cluster11879	cluster11767
cluster11785	cluster1181	cluster1188	cluster11768
cluster11786	cluster11810	cluster11880	cluster1177
cluster11787	cluster11811	cluster11881	cluster11770
cluster11788	cluster11812	cluster11882	cluster11771
cluster11789	cluster11813	cluster11883	cluster11772
cluster1179	cluster11814	cluster11884	cluster11773
cluster11790	cluster11815	cluster11885	cluster11774
cluster11792	cluster11816	cluster11886	cluster11775
cluster11793	cluster11817	cluster11887	cluster11777
cluster11794	cluster11818	cluster11888	cluster11778
cluster11795	cluster11819	cluster11889	cluster11779
cluster11796	cluster1182	cluster1189	cluster1178
cluster11797	cluster11820	cluster11890	cluster11780
cluster11798	cluster11821	cluster11891	cluster11781
cluster11799	cluster11822	cluster11892	cluster11782
cluster118	cluster11823	cluster11893	cluster11783
cluster11800	cluster11824	cluster11894	cluster11784
cluster11801	cluster11825	cluster11895	cluster11785
cluster11802	cluster11826	cluster11896	cluster11786
cluster11803	cluster11827	cluster11897	cluster11787
cluster11804	cluster11828	cluster11898	cluster11788
cluster11805	cluster11829	cluster11899	cluster11789
cluster11806	cluster1183	cluster1190	cluster1179
cluster11807	cluster11830	cluster11900	cluster11790
cluster11808	cluster11831	cluster11901	cluster11791
cluster11809	cluster11832	cluster11902	cluster11792
cluster1181	cluster11834	cluster11903	cluster11793
cluster11810	cluster11835	cluster11906	cluster11794
cluster11811	cluster11836	cluster11907	cluster11795
cluster11812	cluster11837	cluster11908	cluster11796
cluster11813	cluster11838	cluster11909	cluster11797
cluster11814	cluster11839	cluster1191	cluster11798
cluster11815	cluster1184	cluster11910	cluster11799
cluster11816	cluster11840	cluster11911	cluster118
cluster11817	cluster11842	cluster11912	cluster11800
cluster11818	cluster11843	cluster11913	cluster11801
cluster11819	cluster11844	cluster11914	cluster11802
cluster1182	cluster11846	cluster11915	cluster11803
cluster11820	cluster11847	cluster11916	cluster11804
cluster11821	cluster11848	cluster11917	cluster11805
cluster11822	cluster11849	cluster11918	cluster11807
cluster11823	cluster1185	cluster11919	cluster11808
cluster11824	cluster11850	cluster1192	cluster11809
cluster11825	cluster11851	cluster11920	cluster1181
cluster11826	cluster11852	cluster11921	cluster11811
cluster11827	cluster11853	cluster11922	cluster11812
cluster11829	cluster11854	cluster11923	cluster11813
cluster1183	cluster11855	cluster11924	cluster11814
cluster11830	cluster11856	cluster11925	cluster11815
cluster11831	cluster11857	cluster11926	cluster11816
cluster11832	cluster11859	cluster11927	cluster11817
cluster11834	cluster1186	cluster11928	cluster11818
cluster11835	cluster11860	cluster11929	cluster11819
cluster11836	cluster11861	cluster1193	cluster1182
cluster11837	cluster11862	cluster11930	cluster11820
cluster11838	cluster11863	cluster11931	cluster11821
cluster11839	cluster11864	cluster11932	cluster11822
cluster1184	cluster11865	cluster11933	cluster11823
cluster11840	cluster11866	cluster11934	cluster11824
cluster11841	cluster11867	cluster11935	cluster11825
cluster11842	cluster11868	cluster11936	cluster11826
cluster11843	cluster11869	cluster11937	cluster11827
cluster11844	cluster1187	cluster11939	cluster11828
cluster11845	cluster11870	cluster1194	cluster11829
cluster11846	cluster11871	cluster11940	cluster1183
cluster11847	cluster11873	cluster11941	cluster11830
cluster11848	cluster11874	cluster11942	cluster11831
cluster11849	cluster11875	cluster11943	cluster11832
cluster1185	cluster11876	cluster11944	cluster11834
cluster11850	cluster11878	cluster11945	cluster11835
cluster11851	cluster11879	cluster11946	cluster11836
cluster11852	cluster1188	cluster11947	cluster11837
cluster11853	cluster11880	cluster11948	cluster11838
cluster11854	cluster11881	cluster11949	cluster11839
cluster11855	cluster11882	cluster1195	cluster1184
cluster11856	cluster11883	cluster11950	cluster11840
cluster11857	cluster11884	cluster11951	cluster11841
cluster11858	cluster11885	cluster11952	cluster11842
cluster11859	cluster11886	cluster11953	cluster11843
cluster1186	cluster11887	cluster11954	cluster11844
cluster11860	cluster11888	cluster11955	cluster11845
cluster11861	cluster11889	cluster11956	cluster11846
cluster11862	cluster1189	cluster11957	cluster11847
cluster11863	cluster11890	cluster11958	cluster11848
cluster11864	cluster11891	cluster1196	cluster11849
cluster11865	cluster11892	cluster11960	cluster1185
cluster11866	cluster11893	cluster11961	cluster11850
cluster11867	cluster11894	cluster11962	cluster11851
cluster11868	cluster11895	cluster11963	cluster11852
cluster11869	cluster11896	cluster11964	cluster11853
cluster1187	cluster11897	cluster11965	cluster11854
cluster11870	cluster11898	cluster11966	cluster11855
cluster11871	cluster11899	cluster11967	cluster11856
cluster11873	cluster1190	cluster11968	cluster11857
cluster11874	cluster11900	cluster11969	cluster11858
cluster11875	cluster11901	cluster1197	cluster11859
cluster11876	cluster11902	cluster11970	cluster1186
cluster11878	cluster11903	cluster11971	cluster11860
cluster11879	cluster11904	cluster11972	cluster11861
cluster1188	cluster11905	cluster11973	cluster11862
cluster11880	cluster11906	cluster11974	cluster11863
cluster11881	cluster11907	cluster11975	cluster11864
cluster11882	cluster11908	cluster11976	cluster11865
cluster11883	cluster11909	cluster11977	cluster11866
cluster11884	cluster1191	cluster11978	cluster11867
cluster11885	cluster11910	cluster11979	cluster11868
cluster11886	cluster11911	cluster1198	cluster11869
cluster11887	cluster11912	cluster11980	cluster1187
cluster11888	cluster11913	cluster11981	cluster11870
cluster11889	cluster11915	cluster11982	cluster11871
cluster1189	cluster11916	cluster11983	cluster11873
cluster11890	cluster11917	cluster11984	cluster11874
cluster11891	cluster11919	cluster11985	cluster11875
cluster11892	cluster1192	cluster11986	cluster11876
cluster11893	cluster11920	cluster11987	cluster11878
cluster11894	cluster11921	cluster11988	cluster1188
cluster11895	cluster11922	cluster11989	cluster11880
cluster11896	cluster11924	cluster1199	cluster11881
cluster11897	cluster11925	cluster11990	cluster11882
cluster11898	cluster11926	cluster11991	cluster11883
cluster11899	cluster11927	cluster11992	cluster11885
cluster1190	cluster11928	cluster11993	cluster11886
cluster11900	cluster11929	cluster11995	cluster11887
cluster11901	cluster1193	cluster11996	cluster11888
cluster11902	cluster11930	cluster11998	cluster11889
cluster11903	cluster11931	cluster11999	cluster1189
cluster11904	cluster11932	cluster1200	cluster11890
cluster11905	cluster11933	cluster12000	cluster11891
cluster11906	cluster11934	cluster12002	cluster11892
cluster11907	cluster11935	cluster12003	cluster11893
cluster11908	cluster11936	cluster12004	cluster11894
cluster11909	cluster11937	cluster12005	cluster11895
cluster1191	cluster11939	cluster12006	cluster11896
cluster11910	cluster1194	cluster12007	cluster11897
cluster11911	cluster11940	cluster12008	cluster11898
cluster11912	cluster11941	cluster12009	cluster119
cluster11913	cluster11942	cluster1201	cluster1190
cluster11914	cluster11943	cluster12010	cluster11900
cluster11915	cluster11944	cluster12011	cluster11901
cluster11916	cluster11945	cluster12013	cluster11902
cluster11917	cluster11947	cluster12014	cluster11903
cluster11918	cluster11948	cluster12015	cluster11904
cluster11919	cluster11949	cluster12016	cluster11905
cluster1192	cluster1195	cluster12017	cluster11906
cluster11920	cluster11950	cluster12018	cluster11907
cluster11921	cluster11951	cluster12019	cluster11908
cluster11922	cluster11952	cluster1202	cluster11909
cluster11923	cluster11953	cluster12020	cluster1191
cluster11924	cluster11954	cluster12021	cluster11910
cluster11925	cluster11955	cluster12022	cluster11911
cluster11926	cluster11956	cluster12023	cluster11912
cluster11927	cluster11957	cluster12024	cluster11913
cluster11928	cluster11958	cluster12025	cluster11914
cluster11929	cluster1196	cluster12026	cluster11915
cluster1193	cluster11960	cluster12027	cluster11916
cluster11930	cluster11961	cluster12028	cluster11917
cluster11931	cluster11962	cluster1203	cluster11918
cluster11932	cluster11963	cluster12030	cluster11919
cluster11933	cluster11964	cluster12031	cluster1192
cluster11934	cluster11965	cluster12032	cluster11920
cluster11935	cluster11966	cluster12033	cluster11921
cluster11936	cluster11967	cluster12034	cluster11922
cluster11937	cluster11968	cluster12035	cluster11923
cluster11939	cluster11969	cluster12036	cluster11924
cluster1194	cluster1197	cluster12037	cluster11925
cluster11940	cluster11970	cluster12038	cluster11926
cluster11941	cluster11971	cluster12039	cluster11927
cluster11942	cluster11972	cluster1204	cluster11928
cluster11943	cluster11973	cluster12040	cluster11929
cluster11944	cluster11974	cluster12041	cluster1193
cluster11945	cluster11975	cluster12042	cluster11930
cluster11946	cluster11976	cluster12043	cluster11931
cluster11947	cluster11977	cluster12044	cluster11932
[truncated: 15,276 more rows]

## Sheet: Suppl. Figure 12
Suppl. Figure 12 The original tree file
#NEXUS
BEGIN TREES;
	UTREE 1 = (((Vva: 117.421142, Css: 117.421142) [&95%HPD={105.919, 133.301}]: 5.651776, (Mga: 82.439865, (Pas: 27.334836, (Naa: 25.992072, ((Sld: 18.605192, Lce: 18.605192) [&95%HPD={16.6178, 20.5994}]: 2.574301, ((Daa: 18.099931, (Stm: 14.190343, Sma: 14.190343) [&95%HPD={13.5914, 15.1986}]: 3.909588) [&95%HPD={16.6115, 19.568}]: 1.906317, Mch: 20.006248) [&95%HPD={18.3788, 21.8044}]: 1.173245) […
END;
Vva: Vitis vinifera
Css: Cucumis sativus
Mga: Mimulus guttata
Pas: Petunia axillaris
Naa: Nicotiana attenuata
Sld: Anisodus tanguticus
Lce: Lycium chinense
Daa: Brugmansia arborea
Stm: Solanum tuberosum
Sma: Solanum melongena
Mch: Mandragora caulescens
Osa: Oryza sativa

## Sheet: Suppl. Figure 13
Suppl. Figure 13a Gene ontology (GO) enrichment analysis of the expanded gene families in A. tanguticus.
GO ID	Type1	GO Terms	# of enriched genes	# of genes in background	Adjusted P-value
GO:0018130	BP	heterocycle biosynthetic process	514	691	0.0360182
GO:0034654	BP	nucleobase-containing compound biosynthetic process	466	621	0.0270546
GO:0071944	CC	cell periphery	177	223	0.0110917
GO:0051716	BP	cellular response to stimulus	314	409	0.0256415
GO:0023052	BP	signaling	215	274	0.0277222
GO:0007165	BP	signal transduction	213	270	0.0273778
GO:0051641	BP	cellular localization	205	262	0.0305967
GO:0003723	MF	RNA binding	495	682	0.0287652
GO:0034220	BP	ion transmembrane transport	63	71	0.0201049
GO:0017144	BP	drug metabolic process	59	67	0.0257043
GO:0031248	CC	protein acetyltransferase complex	32	34	0.010394
GO:0000123	CC	histone acetyltransferase complex	30	32	0.0124275
GO:0016591	CC	RNA polymerase II, holoenzyme	29	32	0.0498604
GO:0016579	BP	protein deubiquitination	52	59	0.0341444
GO:0033177	CC	proton-transporting two-sector ATPase complex, proton-transporting domain	28	30	0.0217621
GO:0033178	CC	proton-transporting two-sector ATPase complex, catalytic domain	28	30	0.0217621
GO:0033176	CC	proton-transporting V-type ATPase complex	26	27	0.0110914
GO:0005669	CC	transcription factor TFIID complex	19	19	0.0135651
GO:0004674	MF	protein serine/threonine kinase activity	114	143	0.016411
GO:0008092	MF	cytoskeletal protein binding	109	137	0.0222536
GO:0003774	MF	motor activity	105	132	0.0249601
GO:0000124	CC	SAGA complex	15	15	0.0458842
GO:0008237	MF	metallopeptidase activity	80	99	0.0381757
GO:0003712	MF	transcription coregulator activity	75	91	0.0208329
GO:0004298	MF	threonine-type endopeptidase activity	45	51	0.013188
GO:0070003	MF	threonine-type peptidase activity	45	51	0.013188
GO:0000155	MF	phosphorelay sensor kinase activity	31	34	0.0248258
GO:0016775	MF	phosphotransferase activity, nitrogenous group as acceptor	31	34	0.0248258
GO:0004673	MF	protein histidine kinase activity	31	34	0.0248258
GO:0140299	MF	small molecule sensor activity	31	34	0.0248258
GO:0005545	MF	1-phosphatidylinositol binding	28	30	0.0182769
GO:0004707	MF	MAP kinase activity	25	27	0.0400466
GO:0051015	MF	actin filament binding	18	18	0.0182943
MF: molecular function; BP: biological process; CC: cellular component.
Suppl. Figure 13b Gene ontology (GO) enrichment analysis of the unique gene families in A. tanguticus.
GO ID	Type1	GO Terms	# of enriched genes	# of genes in background	Adjusted P-value
GO:0004478	MF	methionine adenosyltransferase activity	5	7	6.94e-07
GO:0008061	MF	chitin binding	13	34	3.3e-13
GO:0015211	MF	purine nucleoside transmembrane transporter activity	6	25	5.638e-05
GO:0005337	MF	nucleoside transmembrane transporter activity	6	31	0.0001
GO:0015932	MF	nucleobase-containing compound transmembrane transporter activity	6	38	0.0003
GO:0015078	MF	proton transmembrane transporter activity	9	82	0.0003
GO:0004252	MF	serine-type endopeptidase activity	16	197	4.73e-06
GO:0015077	MF	monovalent inorganic cation transmembrane transporter activity	11	143	0.0003
GO:0017171	MF	serine hydrolase activity	16	261	0.0001
GO:0008236	MF	serine-type peptidase activity	16	261	0.0001
GO:0016825	MF	hydrolase activity, acting on acid phosphorus-nitrogen bonds	16	261	0.0001
GO:0008270	MF	zinc ion binding	32	589	1.84e-07
GO:0046914	MF	transition metal ion binding	61	1197	4.91e-13
GO:0046872	MF	metal ion binding	69	1952	6.14e-08
GO:0043169	MF	cation binding	69	2023	1.62e-07
GO:0009733	BP	response to auxin	12	153	4.23e-05
GO:0006508	BP	proteolysis	19	296	1e-05
GO:0042221	BP	response to chemical	14	219	5.99e-05
GO:1903506	BP	regulation of nucleic acid-templated transcription	22	451	7.09e-05
GO:0006355	BP	regulation of transcription, DNA-templated	22	451	7.09e-05
GO:2001141	BP	regulation of RNA biosynthetic process	22	451	7.09e-05
GO:0051252	BP	regulation of RNA metabolic process	22	454	3.18e-05
GO:0019219	BP	regulation of nucleobase-containing compound metabolic process	22	458	3.08e-05
GO:0010556	BP	regulation of macromolecule biosynthetic process	22	472	4.38e-05
GO:2000112	BP	regulation of cellular macromolecule biosynthetic process	22	472	4.38e-05
GO:0031326	BP	regulation of cellular biosynthetic process	22	474	3.66e-05
GO:0009889	BP	regulation of biosynthetic process	22	474	3.66e-05
GO:0051171	BP	regulation of nitrogen compound metabolic process	22	482	3e-05
MF: molecular function; BP: biological process.

## Sheet: Suppl. Figure 14
Suppl. Figure 14a Gene ontology (GO) enrichment analysis of the expanded gene families in B. arborea.
GO ID	Type1	GO Terms	# of enriched genes	# of genes in background	Adjusted P-value
GO:0017004	BP	cytochrome complex assembly	16	17	1e-100
GO:0009767	BP	photosynthetic electron transport chain	14	18	3.58e-15
GO:0019684	BP	photosynthesis, light reaction	20	61	2.02e-12
GO:0046034	BP	ATP metabolic process	9	30	9.86e-06
GO:0043933	BP	protein-containing complex subunit organization	33	141	3.59e-15
GO:0006091	BP	generation of precursor metabolites and energy	20	90	3.28e-09
GO:0018208	BP	peptidyl-proline modification	7	32	0.0009
GO:0006259	BP	DNA metabolic process	23	164	1.34e-06
GO:0006950	BP	response to stress	29	217	9.9891e-08
GO:0033554	BP	cellular response to stress	16	103	1.98e-05
GO:0000276	CC	mitochondrial proton-transporting ATP synthase complex, coupling factor F(o)	9	16	5.44e-10
GO:0045263	CC	proton-transporting ATP synthase complex, coupling factor F(o)	9	16	5.44e-10
GO:0045259	CC	proton-transporting ATP synthase complex	9	21	4.74e-09
GO:0005753	CC	mitochondrial proton-transporting ATP synthase complex	9	21	4.74e-09
GO:0034357	CC	photosynthetic membrane	12	46	4.59e-09
GO:0099081	CC	supramolecular polymer	6	24	5.25e-05
GO:0099080	CC	supramolecular complex	6	24	5.25e-05
GO:0099513	CC	polymeric cytoskeletal fiber	6	24	5.25e-05
GO:0099512	CC	supramolecular fiber	6	24	5.25e-05
GO:0098798	CC	mitochondrial protein complex	9	48	8.44e-06
GO:0015232	MF	heme transporter activity	16	18	1e-100
GO:0051184	MF	cofactor transmembrane transporter activity	16	18	1e-100
GO:0008137	MF	NADH dehydrogenase (ubiquinone) activity	20	26	1e-100
GO:0003954	MF	NADH dehydrogenase activity	20	28	1e-100
GO:0016655	MF	oxidoreductase activity, acting on NAD(P)H, quinone or similar compound as acceptor	20	35	2.42e-14
GO:0043531	MF	ADP binding	130	266	1e-100
GO:0008171	MF	O-methyltransferase activity	9	52	0.02
GO:0032555	MF	purine ribonucleotide binding	191	1722	4.29e-12
GO:0004672	MF	protein kinase activity	104	1250	0.03
MF: molecular function; BP: biological process; CC: cellular component.
Suppl. Figure 14b Gene ontology (GO) enrichment analysis of unique gene families in B. arborea.
GO ID	Type1	GO Terms	# of enriched genes	# of enriched background	Adjusted P-value
GO:0010265	BP	SCF complex assembly	40	59	0
GO:0006298	BP	mismatch repair	18	33	9.92e-15
GO:0043933	BP	protein-containing complex subunit organization	40	141	0
GO:0022607	BP	cellular component assembly	42	172	3.72e-15
GO:0006281	BP	DNA repair	18	88	2.69e-09
GO:0006974	BP	cellular response to DNA damage stimulus	18	93	6.42e-09
GO:0033554	BP	cellular response to stress	18	103	3.37e-08
GO:0051716	BP	cellular response to stimulus	25	302	9.51e-05
GO:0046483	BP	heterocycle metabolic process	43	918	0.04
GO:0090304	BP	nucleic acid metabolic process	43	794	0.002
GO:0005634	CC	nucleus	6	389	0.02
GO:0043231	CC	intracellular membrane-bounded organelle	7	636	0.04
GO:0043227	CC	membrane-bounded organelle	7	648	0.03
GO:0003714	MF	transcription corepressor activity	15	31	2.25e-14
GO:0004674	MF	protein serine/threonine kinase activity	72	195	2.25e-14
GO:0051287	MF	NAD binding	15	49	2.39e-12
GO:0003712	MF	transcription coregulator activity	15	74	1.16e-09
GO:0003779	MF	actin binding	6	59	0.02
GO:0050662	MF	coenzyme binding	15	169	8.71e-05
GO:0010333	MF	terpene synthase activity	7	90	0.03
GO:0003677	MF	DNA binding	48	1432	0.03
MF: molecular function; BP: biological process; CC: cellular component

## Sheet: Suppl. Figure 15
Suppl. Figure 15a Gene ontology (GO) enrichment analysis of the expanded gene families in L. chinense.
GO ID	Type1	GO Terms	# of enriched genes	# of genes in background	Adjusted P-value
GO:0006606	BP	protein import into nucleus	9	30	0.52
GO:0017038	BP	protein import	9	30	0.52
GO:0034504	BP	protein localization to nucleus	9	30	0.52
GO:0051170	BP	import into nucleus	9	30	0.52
GO:0018904	BP	ether metabolic process	5	17	1
GO:0006662	BP	glycerol ether metabolic process	5	17	1
GO:0006913	BP	nucleocytoplasmic transport	12	43	0.67
GO:0051169	BP	nuclear transport	12	43	0.67
GO:0072594	BP	establishment of protein localization to organelle	14	51	0.96
GO:0009765	BP	photosynthesis, light harvesting	12	45	0.56
GO:0033365	BP	protein localization to organelle	17	67	1
GO:0006886	BP	intracellular protein transport	30	154	0.61
GO:0070727	BP	cellular macromolecule localization	33	170	1
GO:0034613	BP	cellular protein localization	33	170	1
GO:0046907	BP	intracellular transport	34	182	0.62
GO:0051649	BP	establishment of localization in cell	34	184	0.54
GO:0051641	BP	cellular localization	38	210	0.54
GO:0009057	BP	macromolecule catabolic process	25	145	1
GO:0008104	BP	protein localization	36	221	1
GO:0045184	BP	establishment of protein localization	34	210	1
GO:0015031	BP	protein transport	33	205	1
GO:0033036	BP	macromolecule localization	46	295	1
GO:0006810	BP	transport	101	702	1
GO:0051234	BP	establishment of localization	102	709	1
GO:0051179	BP	localization	104	726	1
GO:0044421	CC	extracellular region part	7	24	1
GO:0005615	CC	extracellular space	7	24	1
GO:0005576	CC	extracellular region	22	111	1
GO:0043227	CC	membrane-bounded organelle	105	756	1
GO:0043231	CC	intracellular membrane-bounded organelle	102	741	1
GO:0043226	CC	organelle	134	981	1
GO:0043229	CC	intracellular organelle	134	981	1
GO:0016840	MF	carbon-nitrogen lyase activity	7	22	1
GO:0004659	MF	prenyltransferase activity	6	23	1
GO:0008092	MF	cytoskeletal protein binding	19	98	1
MF: molecular function; BP: biological process; CC: cellular component.
Suppl. Figure 15b Gene ontology (GO) enrichment analysis of unique gene families in L. chinense..
GO ID	Type1	GO Terms	# of enriched genes	# of genes in background	Adjusted P-value
GO:0006508	BP	proteolysis	43	334	1e-100
GO:0009765	BP	photosynthesis, light harvesting	5	45	0.04
GO:0015074	BP	DNA integration	18	223	2.14e-05
GO:0019538	BP	protein metabolic process	48	684	2.36e-13
GO:0006259	BP	DNA metabolic process	18	338	0.005
GO:1901564	BP	organonitrogen compound metabolic process	48	904	4.64e-09
GO:0043170	BP	macromolecule metabolic process	73	1912	5.05e-09
GO:0006807	BP	nitrogen compound metabolic process	76	2048	5.71e-09
GO:0044238	BP	primary metabolic process	84	2574	9.39e-08
GO:0071704	BP	organic substance metabolic process	84	2748	4.15e-06
GO:0008152	BP	metabolic process	90	3176	2.18e-05
GO:0000785	CC	chromatin	20	136	5.12e-08
GO:0044427	CC	chromosomal part	20	156	3.11e-07
GO:0005694	CC	chromosome	20	157	2.32e-07
GO:0043228	CC	non-membrane-bounded organelle	24	263	3.5e-06
GO:0043232	CC	intracellular non-membrane-bounded organelle	24	263	3.5e-06
GO:0008237	MF	metallopeptidase activity	26	95	2.53e-11
GO:0004097	MF	catechol oxidase activity	6	26	0.02
GO:0017048	MF	Rho GTPase binding	5	22	0.04
GO:0005089	MF	Rho guanyl-nucleotide exchange factor activity	5	22	0.04
GO:0031267	MF	small GTPase binding	5	23	0.04
GO:0017016	MF	Ras GTPase binding	5	23	0.04
GO:0005088	MF	Ras guanyl-nucleotide exchange factor activity	5	23	0.04
GO:0016682	MF	oxidoreductase activity, acting on diphenols and related substances as donors, oxygen as acceptor	6	31	0.04
GO:0008270	MF	zinc ion binding	108	622	1.95e-14
GO:0030145	MF	manganese ion binding	9	56	0.02
GO:0003924	MF	GTPase activity	36	257	7.32e-07
GO:0046914	MF	transition metal ion binding	149	1300	1.9e-14
GO:0003676	MF	nucleic acid binding	481	4261	1e-100
GO:0003677	MF	DNA binding	212	1978	1.37e-14
MF: molecular function; BP: biological process; CC: cellular component

## Sheet: Suppl. Figure 16
Suppl. Figure 16 Gene ontology (GO) enrichment analysis of the expanded gene families in M. caulescens.
GO ID	Type1	GO Terms	# of enriched genes	# of genes in background	Adjusted P-value
GO:0043531	MF	ADP binding	14	57	0
GO:0005488	MF	binding	57	57	5.57421e-12
GO:0097159	MF	organic cyclic compound binding	44	57	7.94742e-12
GO:1901363	MF	heterocyclic compound binding	44	57	7.94742e-12
GO:0003676	MF	nucleic acid binding	30	57	9.32214e-09
GO:0003677	MF	DNA binding	22	57	7.94028e-09
GO:0030145	MF	manganese ion binding	5	57	5.34953e-07
GO:0032559	MF	adenyl ribonucleotide binding	14	57	0.00481042
GO:0030554	MF	adenyl nucleotide binding	14	57	0.00449234
GO:0032555	MF	purine ribonucleotide binding	14	57	0.0166054
GO:0017076	MF	purine nucleotide binding	14	57	0.015693
GO:0032553	MF	ribonucleotide binding	14	57	0.0161348
GO:0097367	MF	carbohydrate derivative binding	14	57	0.0164348
GO:0043168	MF	anion binding	14	57	0.0274969
GO:1901265	MF	nucleoside phosphate binding	14	57	0.0418242
GO:0000166	MF	nucleotide binding	14	57	0.0418242
GO:0036094	MF	small molecule binding	14	57	0.0429521
GO:0043167	MF	ion binding	19	57	0.0426454
GO:0006952	BP	defense response	14	19	2.16493e-13
GO:0006950	BP	response to stress	14	19	8.03494e-11
GO:0050896	BP	response to stimulus	14	19	2.83349e-06
MF: molecular function; BP: biological process; CC: cellular component.

[truncated: 7 more sheets: Suppl. Figure 18, Suppl. Figure 28, Suppl. Figure 29, Suppl. Figure 33, Suppl. Figure 37, Suppl. Table 21, Suppl. Table 23]
